# Supplementary material for: Estimation and implications of the genetic architecture of fasting and non-fasting blood glucose
Source: Nat Commun. 2023 Jan 27;14:451. doi: 10.1038/s41467-023-36013-1 (PMC9883484; doi:10.1038/s41467-023-36013-1)
Supplement: Supplementary file 4 — Supplementary Data 1-12 [file 41467_2023_36013_MOESM4_ESM.xlsx]

## Sheet: Supplementary Data 1
Supplementary Data 1. ICD (WHO International Classification of Diseases) coding for diabetic diseases, and coding of self-reported diabetic-related medication or treatment use (Data-coding 4, Data-field 20003) in UKB. ICD-9 coding is displayed in Data-Coding 87 (https://biobank.ndph.ox.ac.uk/showcase/coding.cgi?id=19&nl=1) and ICD-10 coding is displayed in Data-Coding 19 (https://biobank.ndph.ox.…
Coding	Meaning
ICD-9 (Data-Coding 87)
250	Diabetes mellitus
2500	Diabetes mellitus without mention of complication
25000	Diabetes mellitus without mention of complication (adult-onset type)
25001	Diabetes mellitus without mention of complication (juvenile type)
25009	Diabetes mellitus without mention of compl. (adult/juvenile unspec.)
2501	Diabetes with ketoacidosis
25010	Diabetes with ketoacidosis (adult-onset type)
25011	Diabetes with ketoacidosis (juvenile type)
25019	Diabetes with ketoacidosis (adult/juvenile unspec.)
2502	Diabetes with coma
25020	Diabetes with coma (adult-onset type)
25021	Diabetes with coma (juvenile type)
25029	Diabetes with coma (unspecified whether adult-onset or juvenile type)
2503	Diabetes with renal manifestations
2504	Diabetes with ophthalmic manifestations
2505	Diabetes with neurological manifestations
2506	Diabetes with peripheral circulatory disorders
2507	Diabetes with other specified manifestations
2509	Diabetes with unspecified complications
25090	Diabetes with unspecified complications (adult-onset type)
25091	Diabetes with unspecified complications (juvenile type)
25099	Diabetes with unspecified complications (unspecified onset)
3572	Polyneuropathy in diabetes
6480	Diabetes mellitus in mother compl. pregnancy, childbirth, puerperium
7751	Neonatal diabetes mellitus
7915	Glycosuria
ICD-10 (Data-Coding 19)
E10	Insulin-dependent diabetes mellitus
E11	Non-insulin-dependent diabetes mellitus
E12	Malnutrition-related diabetes mellitus
E13	Other specified diabetes mellitus
E14	Unspecified diabetes mellitus
N08.3	Glomerular disorders in diabetes mellitus
O24	Diabetes mellitus in pregnancy
O24.0	Pre-existing diabetes mellitus, insulin-dependent
O24.1	Pre-existing diabetes mellitus, noninsulin-dependent
O24.2	Pre-existing malnutrition-related diabetes mellitus
O24.3	Pre-existing diabetes mellitus, unspecified
O24.4	Diabetes mellitus arising in pregnancy
O24.9	Diabetes mellitus in pregnancy, unspecified
P70.2	Neonatal diabetes mellitus
R73.9	Hyperglycaemia, unspecified
R81	Glycosuria
T38.3	Insulin and oral hypoglycaemic [antidiabetic] drugs
Y42.3	Insulin and oral hypoglycaemic [antidiabetic] drugs
self-reported diabetic-related medication or treatment use (Data-Coding 4)
1140868902	acarbose
1141171652	actos 15mg tablet
1141156984	amaryl 1mg tablet
1141189094	avandamet 1mg / 500mg tablet
1141177606	avandia 4mg tablet
1140874746	diamicron 80mg tablet
1140874718	glibenclamide
1140874650	glibenese 5mg tablet
1140874744	gliclazide
1141152590	glimepiride
1140874646	glipizide
1141157284	glipizide product
1140868908	glucobay 50mg tablet
1140874686	glucophage 500mg tablet
1140910566	glyclizide
1140883066	insulin product
1140884600	metformin
1140874652	minodiab 2.5mg tablet
1141173882	nateglinide
1141171646	pioglitazone
1141168660	repaglinide
1141177600	rosiglitazone
1141189090	rosiglitazone 1mg / metformin 500mg tablet
1141173786	starlix 60mg tablet
1140874674	tolbutamide

## Sheet: Supplementary Data 2
Supplementary Data 2. The descriptive statistics of all and unrelated individuals with non-missing genotype and phenotype data in each subgroup.
Fasting subgroup	Descriptive statistics of glucose levels based on all samples				Descriptive statistics of glucose levels based on unrelated samples
	Count	Mean	Standard deviation (SD)	Variance	Count	Mean	Standard deviation (SD)	Variance
0-2h	95199	5.03228	0.828535	0.686471	72819	5.0324	0.82971	0.688419
3h	108222	4.93425	0.599859	0.35983	82790	4.9334	0.596272	0.35554
4h	80645	4.92997	0.5182	0.268531	61566	4.93012	0.518173	0.268503
5h	43938	4.91875	0.490799	0.240883	33629	4.91952	0.49207	0.242132
6-24h	39423	4.95374	0.512632	0.262792	30158	4.95208	0.511007	0.261128
0-24h	367427	4.95895	0.633827	0.401736	280962	4.95868	0.63324	0.400994

## Sheet: Supplementary Data 3
Supplementary Data 3. SNP-based heritability estimates of random glucose (RG) estimated with different methods in each subgroup.
	BOLT-REML		LDSC		HE regression			N
Fasting subgroup	h2	s.e.	h2	s.e.	h2	s.e. (OLS)	s.e.(Jackknife)
0-2h	0.065938	0.004658	0.0434	0.0076	0.05	0.0045	0.0072	95199
3h	0.085759	0.004284	0.0782	0.015	0.0704	0.004	0.0065	108222
4h	0.102061	0.00565	0.0861	0.0225	0.0797	0.0053	0.0087	80645
5h	0.121989	0.009895	0.0922	0.0213	0.1078	0.0098	0.0157	43938
6-24h	0.113516	0.010812	0.1074	0.023	0.0875	0.0109	0.0161	39423
mega-RG (0-24h)	0.077702	0.001605	0.0615	0.0099	0.0593	0.00116906	0.0024625	367427
meta-RG (0-24h)	0.079683	0.001615	0.0633	0.01	0.0615222	0.00116906	0.00250315	367427

## Sheet: Supplementary Data 4
Supplementary Data 4. Genetic correlation between fasting glucose (FG) and glucose levels in each subgroup estimated by the LDSC based on unrelated samples only. Genetic correlations were estimated using LDSC regression. Pairs of subgroups with genetic correlations significantly different from 1 (two-sided P-value < 0.05) indicate genetic heterogeneities between these subgroups.
Fasting subgroup	rg	s.e.	Lower 95%CI	Upper 95%CI	p-value
0-2h	0.8612	0.0887	0.687348	1.03505	2.7797e-22
3h	0.7764	0.0759	0.627636	0.925164	1.4008e-24
4h	0.7985	0.0661	0.668944	0.928056	1.3744e-33
5h	0.8261	0.0911	0.647544	1.00466	1.1805e-19
6-24h	0.8085	0.0824	0.646996	0.970004	1.0526e-22

## Sheet: Supplementary Data 5
Supplementary Data 5. Results from univariate and bivariate LDSC anlysis (with standard errors) between pairwise subgroups based on all samples.
	Univariate LDSC	Bivariate LDSC
Subgroup1	Intercept (s.e.)	Subgroup2	rg (s.e.)	p-value	Lower 95%CI	Upper 95%CI	Intercept (s.e.)
0-2h	1.0193 (0.0072)	3h	0.9763 (0.0729)	6.1774e-41	0.833416	1.11918	0.0094 (0.0086)
	-	4h	0.8875 (0.0792)	3.527e-29	0.732268	1.04273	0.0161 (0.0090)
	-	5h	0.7436 (0.1248)	2.5678e-09	0.498992	0.988208	0.0092 (0.0069)
	-	6-24h	0.9644 (0.1054)	5.739e-20	0.757816	1.17098	0.0030 (0.0071)
3h	1.0050 (0.0072)	4h	1.0352 (0.0578)	9.6376e-72	0.921912	1.14849	0.0001 (0.0134)
	-	5h	0.9322 (0.0769)	7.3915e-34	0.781476	1.08292	0.0039 (0.0093)
	-	6-24h	0.8028 (0.0954)	4.0234e-17	0.615816	0.989784	0.0078 (0.0088)
4h	1.0165 (0.0079)	5h	1.0668 (0.0882)	1.1112e-33	0.893928	1.23967	-0.0025 (0.0106)
	-	6-24h	0.8954 (0.0809)	1.7555e-28	0.736836	1.05396	0.0056 (0.0094)
5h	1.0153 (0.0072)	6-24h	0.7932 (0.1274)	4.8383e-10	0.543496	1.0429	0.0083 (0.0078)
6-24h	1.0012 (0.0073)	-	-	-	-	-	-
Combined
mega-RG	1.0430 (0.0111)	-	-	-	-	-	-
meta-RG	1.0428 (0.0116)	-	-	-	-	-	-

## Sheet: Supplementary Data 6
Supplementary Data 6. Independent associations identified with GCTA-COJO analysis applied to GWAS summary statistics of fasting glucose (FG, pink fill), mega-GWAS of random glucose (mega-RG, yellow fill), meta-GWAS of random glucose (meta-RG, green fill), and meta-analysis of glucose (metaGLU, blue fill), respectively.
Columns are: SNP, SNP rs ID; Chr, chromosome; BP, physical position; RefA, the effect allele; Freq, frequency of the effect allele in the original data; Freq_geno, frequency of the effect allele in the reference sample; N, estimated effective sample size; LD_r, LD correlation between the SNP i and SNP i + 1 for the SNPs on the list; b, se and p, effect size, standard error and P-value from the or…
								before COJO			after COJO
SNP	Chr	BP	RefA	Freq	Freq_geno	N	LD_r	b	se	p	bJ	bJ_se	pJ	Gene	Gene_location	Count	FG	mega-RG	meta-RG	metaGLU
rs17712208	1	214150445	A	0.034727	0.03315	141409	-0.153719	0.05269	0.007696	7.57243e-12	0.0467023	0.00774065	1.60553e-09	PROX1-AS1	overlapping	3	×	×		×
rs340874	1	214159256	T	0.429857	0.427975	298842	0	-0.015662	0.001958	1.25456e-15	-0.0144057	0.00196925	2.5678e-13	PROX1-AS1	overlapping	2	×			×
rs138081400	2	14181781	AC	0.014118	0.0156258	149627	0	0.0687564	0.0116113	3.1896e-09	0.0687564	0.0116126	3.2027e-09	LINC00276*	downstream	1	×
rs780093	2	27742603	T	0.38398	0.386825	273686	0	-0.030981	0.002082	4.41827e-50	-0.030981	0.00208284	4.83192e-50	GCKR	overlapping	1	×
rs1568550	2	169678197	T	0.295183	0.291557	56785.4	-0.143969	0.00594313	0.00487561	0.222863	0.0329157	0.00505071	7.17025e-11	NOSTRIN	overlapping	1	×
rs865521	2	169749739	G	0.302171	0.299903	56712.4	-0.204443	0.0633154	0.00483885	4.02217e-39	0.0750642	0.00580056	2.64633e-38	SPC25*	upstream	1	×
rs560887	2	169763148	T	0.29795	0.296425	243294	0.828674	-0.068941	0.002345	5.63125e-190	-0.0495223	0.0028719	1.24669e-66	G6PC2	overlapping	4	×	×	×	×
rs504979	2	169771859	T	0.375016	0.373748	78041.2	0.751205	-0.038734	0.003916	4.54476e-23	0.142553	0.00612362	7.19524e-120	G6PC2*	upstream	2	×			×
rs500432	2	169776414	G	0.447573	0.447382	61811.1	-0.465333	-0.0798627	0.00427476	6.88527e-78	-0.105083	0.00692714	5.6069e-52	ABCB11*	downstream	1	×
rs17540154	2	169784493	G	0.222107	0.219272	257479	-0.1701	0.057879	0.00251	1.18485e-117	0.0550151	0.00302658	7.80533e-74	ABCB11	overlapping	1	×
rs3755158	2	169792188	G	0.106841	0.108703	270136	-0.174308	0.035957	0.0033	1.20356e-27	0.0339832	0.0036207	6.2424e-21	ABCB11	overlapping	1	×
rs35973488	2	169803939	T	0.220648	0.215532	58148.2	-0.381439	0.032467	0.005298	8.89003e-10	-0.105919	0.0071549	1.38729e-49	ABCB11	overlapping	1	×
rs853777	2	169812217	T	0.350256	0.348494	35213.1	0	-0.178129	0.00584342	4.28585e-204	-0.186587	0.00778256	5.06488e-127	ABCB11	overlapping	2	×			×
rs150404965	2	210662696	G	0.032169	0.0312829	21572.7	0	-0.125402	0.0204312	8.36774e-10	-0.125402	0.0204485	8.64654e-10	UNC80	overlapping	1	×
rs11708067	3	123065778	G	0.244782	0.242275	272212	0	-0.022815	0.002362	4.49416e-22	-0.022815	0.0023624	4.56654e-22	ADCY5	overlapping	4	×	×	×	×
rs11919595	3	141135126	C	0.06155	0.0601724	260379	0	-0.024801	0.004321	9.4876e-09	-0.024801	0.00432127	9.50734e-09	ZBTB38	overlapping	1	×
rs11924648	3	170717996	G	0.123642	0.127313	286760	0	-0.027104	0.003006	1.93958e-19	-0.027104	0.00300642	1.96205e-19	SLC2A2	overlapping	2	×			×
rs36080963	4	185755083	T	0.176086	0.179147	29312.6	0	-0.0455548	0.00812227	2.03934e-08	-0.0455548	0.00812649	2.07393e-08	ACSL1*	upstream	1	×
rs4869272	5	95539448	C	0.312409	0.311725	291381	0	-0.017425	0.002118	1.91799e-16	-0.017425	0.00211824	1.93311e-16	LOC101929710	overlapping	1	×
rs3778321	6	7250270	A	0.178508	0.174871	279176	0	-0.015998	0.002619	1.00611e-09	-0.015998	0.00261917	1.00861e-09	RREB1	overlapping	2	×			×
rs9356744	6	20685486	C	0.305576	0.30245	265392	0	0.013383	0.002233	2.05647e-09	0.013383	0.00223315	2.06146e-09	CDKAL1	overlapping	1	×
rs1281962	6	153431376	G	0.488397	0.487863	305189	0	-0.010578	0.001919	3.54283e-08	-0.010578	0.00191909	3.54818e-08	RGS17	overlapping	1	×
rs10276674	7	14922007	C	0.179771	0.179075	192933	-0.00230035	0.034504	0.003141	4.51056e-28	0.0344187	0.00314198	6.32598e-28	DGKB*	upstream	1	×
rs10487796	7	15063430	A	0.449898	0.45149	260097	0	-0.028677	0.002088	6.3356e-43	-0.0286317	0.00208876	9.15405e-43	AGMO*	downstream	1	×
rs4397301	7	44175427	G	0.275907	0.276188	173183	0.0429289	-0.008615	0.002849	0.00249565	-0.0165265	0.00288315	9.9202e-09	MYL7*	downstream	1	×
rs2908293	7	44209322	A	0.220518	0.220603	65775	0.419283	0.0771679	0.00497495	2.90928e-54	0.0536462	0.00512303	1.16685e-25	GCK	overlapping	3	×		×	×
rs4607517	7	44235668	A	0.176861	0.17855	241804	-0.397175	0.059017	0.002822	4.06216e-97	0.0455847	0.00314568	1.37663e-47	YKT6*	downstream	2	×			×
rs3824065	7	44247258	T	0.425204	0.42355	255414	0.0841278	-0.034145	0.00212	2.31031e-58	-0.0168486	0.00231145	3.11826e-13	YKT6	overlapping	1	×
rs76639975	7	44725538	A	0.055267	0.0555611	49750.6	0.00563764	-0.0687137	0.0103935	3.81114e-11	-0.0629029	0.0104076	1.50369e-09	OGDH	overlapping	1	×
rs2715094	7	50730452	G	0.252593	0.252021	292229	0	0.017315	0.002256	1.65304e-14	0.0168704	0.00225639	7.61884e-14	GRB10	overlapping	1	×
rs983309	8	9177732	T	0.117254	0.1187	284823	-0.218104	0.029338	0.003086	1.96608e-21	0.0328469	0.00314931	1.81117e-25	LOC157273*	downstream	1	×
rs12549564	8	9251102	C	0.458463	0.461792	236491	0	0.007885	0.002187	0.000311678	0.0125107	0.00223157	2.06801e-08	LOC157273*	upstream	1	×
rs11558471	8	118185733	G	0.320649	0.321275	266953	0.581672	-0.027144	0.002197	4.57588e-35	-0.023407	0.00228771	1.43111e-24	SLC30A8	overlapping	1	×
rs4350011	8	118225198	T	0.445763	0.448884	60918.3	0	-0.0392205	0.00431687	1.03328e-19	-0.0264359	0.00449685	4.13347e-09	SLC30A8*	upstream	1	×
rs7034200	9	4289050	A	0.479847	0.47975	266387	0	0.015853	0.002055	1.21595e-14	0.015853	0.00205523	1.22406e-14	GLIS3	overlapping	1	×
rs2383208	9	22132076	G	0.18027	0.1768	301340	0	-0.023227	0.002511	2.24284e-20	-0.023227	0.00251135	2.27023e-20	CDKN2B-AS1*	upstream	2	×			×
rs16913693	9	111680359	G	0.024496	0.02315	318720	0	-0.04376	0.006072	5.72605e-13	-0.04376	0.00607249	5.75031e-13	IKBKAP	overlapping	2	×			×
rs1128905	9	139253839	C	0.499246	0.495806	193221	0	-0.014423	0.002411	2.20191e-09	-0.014423	0.00241122	2.2092e-09	GPSM1	overlapping	1	×
rs2785137	10	95386207	A	0.332775	0.33264	277202	0	-0.011653	0.002136	4.88285e-08	-0.011653	0.00213611	4.89064e-08	PDE6C	overlapping	2	×			×
rs11195502	10	113039667	T	0.091096	0.0910115	255081	0.013086	-0.032958	0.003646	1.57397e-19	-0.0334481	0.00364687	4.65525e-20	ADRA2A*	upstream	2	×			×
rs7903146	10	114758349	T	0.285617	0.29	274209	0	0.023596	0.00224	6.02656e-26	0.0238554	0.00224063	1.80584e-26	TCF7L2	overlapping	3	×	×		×
rs11607883	11	45839709	G	0.47068	0.467781	272342	0.021344	0.023184	0.002034	4.26706e-30	0.0236867	0.00203494	2.58102e-31	SLC35C1*	upstream	1	×
rs7944584	11	47336320	T	0.276012	0.277205	246560	0.147179	-0.024236	0.002387	3.20244e-24	-0.0241844	0.00239051	4.65153e-24	MADD	overlapping	2	×			×
rs182512331	11	54937689	G	0.08221	0.0794897	24120.6	0.011299	-0.0747393	0.0124133	1.73461e-09	-0.0696397	0.0124359	2.14491e-08	TRIM48*	downstream	1	×
rs174576	11	61603510	A	0.35412	0.350038	269556	0	-0.019058	0.002134	4.23526e-19	-0.0190176	0.00213432	5.08747e-19	FADS2	overlapping	1	×
rs11603334	11	72432985	A	0.15559	0.151975	329454	0	-0.01992	0.002547	5.24196e-15	-0.01992	0.00254723	5.27178e-15	ARAP1	overlapping	2	×			×
rs6483204	11	92669412	T	0.411094	0.41183	73356.9	0.234126	0.0751304	0.00396701	5.4628e-80	0.127324	0.00732696	1.22348e-67	LOC105369431*	upstream	1	×
rs7121004	11	92670285	G	0.040699	0.0388	61115.1	-0.0869501	-0.010739	0.010849	0.322242	-0.0883384	0.0122744	6.15798e-13	LOC105369431*	upstream	1	×
rs10466351	11	92697981	T	0.385637	0.389294	76144.5	0.0870182	0.04661	0.003942	2.9356e-32	-0.137643	0.00794548	3.12868e-67	MTNR1B*	downstream	2	×			×
rs8192552	11	92702962	A	0.084649	0.08695	55500.1	-0.269522	-0.0328312	0.00808018	4.84087e-05	-0.0581247	0.00869906	2.36153e-11	MTNR1B	overlapping	1	×
rs11020127	11	92707560	A	0.441167	0.433394	70830.1	-0.546629	-0.0695374	0.00400185	1.24747e-67	-0.129544	0.00679194	4.21871e-81	MTNR1B	overlapping	1	×
rs10830963	11	92708710	G	0.274394	0.2774	229681	-0.602208	0.076802	0.002473	9.40666e-212	0.0727644	0.00278342	1.21181e-150	MTNR1B	overlapping	3	×		×	×
rs7930592	11	92721167	T	0.490464	0.483835	46440.3	0.332446	-0.023972	0.004918	1.09173e-06	0.120774	0.0075307	6.98488e-58	MTNR1B*	upstream	1	×
rs11020155	11	92788818	C	0.360682	0.361188	46323	0	-0.0330263	0.00512536	1.16588e-10	-0.0318536	0.00544213	4.82342e-09	MTNR1B*	upstream	2	×
rs721156	12	97864143	T	0.058182	0.0571221	28578.3	0	-0.0831292	0.0133829	5.24545e-10	-0.0831292	0.0133917	5.38343e-10	RMST	overlapping	3	×	×	×
rs11614702	12	133058157	G	0.48605	0.484975	64220.1	0	-0.0295245	0.00418246	1.6756e-12	-0.0295245	0.00418405	1.70825e-12	FBRSL1*	downstream	1	×
rs954750	13	28463938	T	0.223221	0.226784	191478	0	0.021955	0.002908	4.35718e-14	0.021955	0.00290843	4.39426e-14	PDX1-AS1	overlapping	1	×
rs7142571	14	90035606	A	0.393496	0.393244	165905	0	0.015996	0.002663	1.89268e-09	0.015996	0.00266328	1.90011e-09	FOXN3	overlapping	1	×
rs12888855	14	100830818	A	0.228626	0.23311	246014	0	-0.01742	0.002544	7.51599e-12	-0.01742	0.00254424	7.5496e-12	WARS	overlapping	2	×			×
rs4502156	15	62383155	C	0.438292	0.432775	264077	0	-0.021296	0.002078	1.20424e-24	-0.021296	0.00207841	1.22964e-24	C2CD4A*	upstream	1	×
rs7178572	15	77747190	A	0.287991	0.28415	300444	0	-0.011878	0.002135	2.64468e-08	-0.011878	0.00213511	2.64889e-08	HMG20A	overlapping	2	×			×
rs6598541	15	99271135	A	0.355052	0.354332	274663	0	0.012104	0.002113	1.01413e-08	0.012104	0.00211312	1.01612e-08	IGF1R	overlapping	2	×			×
rs8044995	16	68189340	A	0.160495	0.161691	270647	0	-0.01617	0.002775	5.64235e-09	-0.01617	0.00277517	5.65435e-09	NFATC3	overlapping	2	×			×
rs2302593	19	46196634	G	0.487568	0.48755	209173	0	-0.013031	0.002318	1.89135e-08	-0.013031	0.00231817	1.89586e-08	QPCTL	overlapping	2	×			×
rs6048205	20	22559601	G	0.043903	0.043175	300017	0	-0.033836	0.004722	7.74422e-13	-0.033836	0.0047224	7.77828e-13	LINC00261*	upstream	2	×			×
rs116983590	20	39841450	A	0.168072	0.171103	37030.2	0	0.0471032	0.00736089	1.56285e-10	0.0471032	0.00736486	1.59854e-10	ZHX3	overlapping	4	×
rs9787076	1	44141149	C	0.329796	0.329511	364664	0	0.00882902	0.00153874	9.59004e-09	0.00882902	0.00153881	9.60427e-09	KDM4A	overlapping	1		×
1:93553498_CT_C	1	93553498	CT	0.391621	0.39234	351009	0.00340557	-0.00865499	0.00151063	1.00792e-08	-0.00868845	0.00151071	8.85871e-09	MTF2	overlapping	1		×
rs9970674	1	100885060	T	0.17338	0.17275	367033	0	0.0126313	0.0019047	3.31959e-11	0.0126678	0.00190482	2.92343e-11	CDC14A	overlapping	2		×	×
rs1966228	1	118144332	G	0.252788	0.255014	362370	0	-0.0144996	0.00166969	3.82065e-18	-0.0144996	0.00166986	3.85072e-18	LOC100996263	overlapping	1		×
rs115276619	1	184865132	A	0.014519	0.0146444	363220	0	0.0343473	0.00605984	1.44456e-08	0.0343473	0.0060601	1.44661e-08	FAM129A	overlapping	2		×	×
rs340882	1	214145731	C	0.379231	0.376303	357359	-0.146317	-0.016072	0.00150598	1.37453e-26	-0.0140758	0.00152215	2.30106e-20	PROX1-AS1	overlapping	1		×
rs17712208	1	214150445	A	0.034834	0.03315	367453	0	0.0414006	0.00392996	5.98301e-26	0.0361005	0.00397212	1.00442e-19	PROX1-AS1	overlapping	3	×	×		×
rs348330	1	229672955	G	0.364798	0.368545	363103	0	0.00949407	0.00150604	2.90068e-10	0.00949407	0.00150612	2.90698e-10	ABCB10	overlapping	3		×	×	×
rs1260326	2	27730940	T	0.395917	0.397475	368744	0	-0.0173598	0.00147083	3.77879e-32	-0.0173598	0.00147111	3.87949e-32	GCKR	overlapping	2		×	×
rs149290349	2	43451957	A	0.073768	0.0724517	366525	0.000803187	-0.0243359	0.00276036	1.18404e-18	-0.0243605	0.00276065	1.10264e-18	ZFP36L2	overlapping	1		×
rs12712928	2	45192080	C	0.167608	0.168249	363585	0	0.0215706	0.00193941	9.77762e-29	0.0215843	0.00193974	9.22596e-29	SIX3*	upstream	2		×	×
rs1220129	2	158502369	T	0.131443	0.132039	369338	-0.017739	0.0148151	0.0021274	3.3087e-12	0.0150426	0.00212787	1.5569e-12	ACVR1C*	upstream	2		×	×
rs12692596	2	161265910	T	0.371279	0.367173	365407	-0.00847319	0.00968034	0.00149577	9.68355e-11	0.00906505	0.00149627	1.37442e-09	RBMS1	overlapping	2		×	×
rs376070301	2	169617248	GTTTA	0.014992	0.01502	355607	0.00791328	-0.0256534	0.00602853	2.08739e-05	-0.0410052	0.00603521	1.08825e-11	CERS6	overlapping	2		×	×
rs115128825	2	169748833	A	0.020661	0.0189	366685	-0.0956817	0.0733434	0.00507043	2.01819e-47	0.0315129	0.00515367	9.67675e-10	SPC25*	upstream	2		×	×
rs540524	2	169756930	G	0.360859	0.363661	367681	-0.114277	0.0109893	0.00150011	2.37721e-13	-0.0426315	0.00177246	7.921e-128	G6PC2*	downstream	3		×	×	×
rs2232318	2	169758913	A	0.023402	0.0226699	365139	-0.0963671	0.00996138	0.00478235	0.0372561	-0.0388347	0.0048985	2.22932e-15	G6PC2	overlapping	3		×	×	×
rs560887	2	169763148	T	0.29807	0.296425	367085	0.159709	-0.0915929	0.00156914	0	-0.112336	0.00187344	0	G6PC2	overlapping	4	×	×	×	×
rs56100844	2	169786707	G	0.010909	0.0110188	363471	0	-0.117821	0.00697335	4.82327e-64	-0.0543275	0.00706656	1.49483e-14	ABCB11	overlapping	2		×	×
rs34484573	3	49880399	A	0.126675	0.126754	368009	0	-0.0122284	0.00216509	1.62338e-08	-0.0122284	0.00216518	1.62562e-08	TRAIP	overlapping	1		×
rs4132537	3	100220307	G	0.484868	0.482164	364134	0	0.00888247	0.00144855	8.67956e-10	0.00888247	0.00144862	8.6964e-10	TMEM45A	overlapping	3		×	×	×
rs11708067	3	123065778	G	0.244921	0.242275	367125	0	-0.0290635	0.00167596	2.29071e-67	-0.0290635	0.00167664	2.59069e-67	ADCY5	overlapping	4	×	×	×	×
rs146251624	3	141100640	TG	0.04709	0.0460104	367775	0	-0.0260155	0.00340049	2.00176e-14	-0.0260155	0.00340076	2.01109e-14	ZBTB38	overlapping	1		×
rs79600615	3	152185773	A	0.094188	0.0948402	366315	-0.00503076	-0.013575	0.00247113	3.94183e-08	-0.0136456	0.00247126	3.35695e-08	MBNL1*	upstream	1		×
rs373130596	3	152529560	C	0.03784	0.0372252	366237	0	-0.0213844	0.00378319	1.58151e-08	-0.0214895	0.0037834	1.34739e-08	P2RY1*	downstream	1		×
rs73174306	3	169194244	T	0.042317	0.0419	368248	-0.00666544	0.0265087	0.00357591	1.23349e-13	0.025979	0.00357625	3.74933e-13	MECOM;LOC105374205	overlapping	2		×	×
rs9873618	3	170733076	A	0.289746	0.292149	364643	0	-0.0356905	0.00159371	4.44272e-111	-0.0356137	0.00159484	1.86521e-110	SLC2A2	overlapping	1		×
rs6808574	3	187740523	T	0.390041	0.392517	360527	0	-0.00961007	0.00149162	1.17361e-10	-0.00961007	0.0014917	1.17642e-10	LOC105374266*	upstream	3		×	×	×
rs58503707	4	18209550	GT	0.433983	0.434393	353757	0	0.00915777	0.00148194	6.42715e-10	0.00915777	0.00148202	6.44038e-10	LCORL*	upstream	1		×
rs6825684	4	106084643	A	0.1252	0.127629	365916	0	0.0137285	0.00218216	3.14933e-10	0.0137285	0.00218228	3.15606e-10	TET2	overlapping	2		×	×
rs7437957	4	185730750	C	0.139325	0.139505	360303	0	-0.0160484	0.00210162	2.23719e-14	-0.0160484	0.00210179	2.24776e-14	ACSL1	overlapping	2		×	×
rs7732130	5	76435004	G	0.3182	0.318687	365468	0	0.0125644	0.00155137	5.54556e-16	0.0125644	0.00155151	5.57827e-16	ZBED3-AS1	overlapping	2		×	×
rs34960	5	87987689	A	0.0420297	0.0410883	364421	0.007344	0.0197995	0.00360648	4.01981e-08	0.0201054	0.00360672	2.48355e-08	LINC00461*	upstream	1		×
rs10213965	5	95719667	C	0.285675	0.289611	365407	0	-0.0184354	0.00159958	9.854e-31	-0.0185008	0.00159991	6.29774e-31	LOC101929710	overlapping	2		×	×
rs2895774	5	148122527	G	0.471063	0.470931	363654	0	0.00970481	0.00145126	2.27541e-11	0.00970481	0.00145135	2.28166e-11	ADRB2*	downstream	1		×
rs9379084	6	7231843	A	0.105199	0.10375	348586	-0.14578	-0.0140639	0.00241164	5.48738e-09	-0.0180565	0.00243653	1.25586e-13	RREB1	overlapping	3		×	×	×
rs78588343	6	7249460	A	0.177649	0.174214	366131	0	-0.0199729	0.0018887	3.89403e-26	-0.0219846	0.00190839	1.0465e-30	RREB1	overlapping	2		×	×
rs7766070	6	20686573	A	0.26194	0.260292	365551	0	0.0127465	0.00164324	8.70089e-15	0.0127465	0.00164337	8.74405e-15	CDKAL1	overlapping	2		×	×
rs2894250	6	32331002	C	0.442977	0.43405	366349	0.0130369	0.00962264	0.00145297	3.52605e-11	0.00979014	0.00145318	1.61634e-11	LOC101929163;C6orf10	overlapping	2		×	×
rs10305492	6	39046794	A	0.015851	0.01605	366913	-0.00311641	-0.050702	0.00577393	1.61748e-18	-0.0510975	0.00577505	8.91192e-19	GLP1R	overlapping	3		×	×	×
rs10223666	6	43805502	G	0.304696	0.305035	365907	0	0.00976487	0.00156902	4.86039e-10	0.00972166	0.00156911	5.80421e-10	VEGFA*	upstream	2		×	×
rs945134	6	117281179	T	0.170267	0.167188	364496	0	-0.014151	0.00192506	1.96818e-13	-0.014151	0.0019252	1.97607e-13	RFX6*	upstream	2		×	×
rs551993434	6	153415217	CT	0.271013	0.271011	349751	0	0.0112592	0.00166186	1.24355e-11	0.0112592	0.00166197	1.2473e-11	RGS17	overlapping	1		×
rs17168486	7	14898282	T	0.170491	0.17001	364200	-0.00563487	0.0179449	0.00192475	1.12844e-20	0.0181877	0.00192602	3.61733e-21	DGKB*	upstream	3		×	×	×
rs6972516	7	15051789	G	0.468515	0.470516	365265	-0.0792163	-0.0228211	0.0014481	5.92487e-56	-0.0235066	0.00145316	7.42029e-59	DGKB*	upstream	1		×
rs10647859	7	15151763	CCTT	0.497173	0.498711	365629	0	-0.00730407	0.00144497	4.30786e-07	-0.00960714	0.00145033	3.49349e-11	AGMO*	downstream	2		×	×
rs1008384	7	44178626	G	0.276204	0.277169	363613	0.0145088	-0.0162117	0.00162015	1.43007e-23	-0.0254078	0.00167752	8.04723e-52	MYL7	overlapping	3		×	×	×
rs2971677	7	44192260	A	0.154104	0.152525	368974	-0.105136	-0.00220749	0.00199202	0.26779	0.0159706	0.00210185	2.99896e-14	GCK	overlapping	2		×	×
rs2908294	7	44204426	T	0.220883	0.221077	364633	0.413019	0.0536099	0.00174174	4.9281e-208	0.0297453	0.00195132	1.8128e-52	GCK	overlapping	1		×
rs730497	7	44223721	A	0.177252	0.178475	366654	-0.0476474	0.0683652	0.00188592	9.82298e-288	0.0550377	0.00230497	5.21286e-126	GCK	overlapping	2		×	×
rs138917529	7	44235694	T	0.013913	0.0138184	366757	-0.113627	-0.0655165	0.00615791	1.95372e-26	-0.0639913	0.00642113	2.15255e-23	YKT6*	downstream	2		×	×
rs13229610	7	44258964	G	0.484163	0.483546	352202	0.00932057	0.0423955	0.00147129	1.38406e-182	0.0113923	0.00172089	3.59253e-11	CAMK2B	overlapping	2		×	×
rs2108349	7	50786663	G	0.316989	0.313317	367129	0	0.0123777	0.00154944	1.36591e-15	0.0117847	0.00154979	2.86997e-14	GRB10	overlapping	3		×	×	×
rs6150168	7	75600286	A	0.0367224	0.0374466	362713	0	0.0229626	0.00385668	2.61697e-09	0.0229626	0.00385686	2.6215e-09	POR	overlapping	3		×	×	×
rs1557650	7	89971556	A	0.452603	0.448326	366193	0	-0.00840849	0.00145035	6.7287e-09	-0.00840849	0.00145041	6.73906e-09	LOC101927446	overlapping	1		×
7:100312124_CT_C	7	100312124	CT	0.0939446	0.0929449	349567	0	-0.015277	0.00253254	1.61659e-09	-0.015277	0.00253267	1.61964e-09	EPO*	downstream	1		×
rs9987289	8	9183358	A	0.0913324	0.0928	367036	0	0.0222189	0.00250289	6.85042e-19	0.0222189	0.00250316	6.90858e-19	LOC157273	overlapping	3		×	×	×
rs62523081	8	95946160	A	0.360975	0.360624	364182	0	0.00900099	0.00150723	2.34541e-09	0.00900099	0.0015073	2.3495e-09	TP53INP1	overlapping	1		×
rs3802177	8	118185025	A	0.312507	0.31425	365569	0	-0.0260589	0.00155827	8.91652e-63	-0.0260589	0.00155886	9.92233e-63	SLC30A8	overlapping	2		×		×
rs4237150	9	4290085	C	0.401708	0.405105	365834	0	0.0119742	0.00147321	4.36556e-16	0.0119742	0.00147334	4.39165e-16	GLIS3	overlapping	3		×	×	×
rs10757283	9	22134172	T	0.421788	0.424495	365166	0.52744	0.00390158	0.00146392	0.00769519	0.0131987	0.00172183	1.78088e-14	CDKN2B-AS1*	upstream	2		×	×
rs10811662	9	22134253	A	0.174752	0.171854	366569	0	-0.0139043	0.00189996	2.51307e-13	-0.0229227	0.00223483	1.1008e-24	CDKN2B-AS1*	upstream	2		×	×
rs2247654	9	33384569	G	0.14959	0.148861	351890	0	-0.0137958	0.00206472	2.36217e-11	-0.0137958	0.00206485	2.36886e-11	AQP7*	downstream	1		×
rs143858621	9	111786595	T	0.024921	0.0231569	367382	0	-0.0324211	0.00462346	2.34428e-12	-0.0324211	0.00462376	2.35199e-12	TMEM245	overlapping	2		×	×
rs2519093	9	136141870	T	0.183743	0.181457	365343	0.00635565	0.0164316	0.00186613	1.30649e-18	0.0165438	0.00186636	7.70787e-19	ABO	overlapping	1		×
rs28429551	9	139243334	T	0.245419	0.245747	366728	0	-0.015786	0.0016762	4.60943e-21	-0.0158803	0.00167643	2.72842e-21	GPSM1	overlapping	1		×
rs11257655	10	12307894	T	0.20692	0.20425	367493	0	0.0134739	0.00177885	3.60512e-14	0.0134739	0.00177899	3.62129e-14	CDC123*	upstream	3		×	×	×
rs551747380	10	26496981	AT	0.176081	0.175074	360864	0	-0.0122232	0.00190925	1.53259e-10	-0.0122232	0.00190936	1.53616e-10	MYO3A	overlapping	2		×	×
rs61856594	10	52637925	G	0.297203	0.296925	367574	0	-0.0108038	0.00157658	7.24785e-12	-0.0108038	0.00157668	7.2696e-12	A1CF	overlapping	3		×	×	×
rs7100417	10	113009424	G	0.088739	0.0895806	366696	0.0126861	-0.030224	0.00253654	9.83411e-33	-0.0306695	0.00253723	1.22541e-33	ADRA2A*	upstream	1		×
rs7903146	10	114758349	T	0.285442	0.29	367635	0	0.021868	0.001595	8.80384e-43	0.0221124	0.00159553	1.12367e-43	TCF7L2	overlapping	3	×	×		×
rs3842753	11	2181060	T	0.287264	0.290415	360186	0.335985	0.0153487	0.00160855	1.40175e-21	0.0195386	0.00170756	2.5667e-30	INS-IGF2;INS	overlapping	1		×
rs4930045	11	2196424	T	0.381049	0.383663	362202	0.00374208	-0.0059823	0.0014947	6.27187e-05	-0.0118592	0.00158671	7.7737e-14	MIR4686*	upstream	2		×	×
rs231362	11	2691471	A	0.476452	0.474575	365959	-0.00275991	-0.00922068	0.00144587	1.80292e-10	-0.00905574	0.00144604	3.79013e-10	KCNQ1;KCNQ1OT1	overlapping	3		×	×	×
rs3750952	11	8251921	C	0.488765	0.489425	366667	0.0102537	-0.0100096	0.00144322	4.04494e-12	-0.00995453	0.00144362	5.36604e-12	LMO1	overlapping	2		×	×
rs5219	11	17409572	T	0.356727	0.35765	366338	0	0.0111647	0.00150667	1.26126e-13	0.0112712	0.00150686	7.43608e-14	KCNJ11	overlapping	1		×
rs144897437	11	34780968	GAGAGAATT	0.079588	0.0806427	364936	0	0.0151008	0.00267187	1.58802e-08	0.0151008	0.00267198	1.59024e-08	EHF*	upstream	1		×
rs11039165	11	47312689	G	0.271623	0.271929	366912	0	-0.0180015	0.00162122	1.2039e-28	-0.0180015	0.00162149	1.22908e-28	MADD	overlapping	2		×	×
rs28456	11	61589481	G	0.31446	0.311392	366721	0	-0.0145024	0.0015536	1.01271e-20	-0.0145024	0.00155378	1.02325e-20	FADS2	overlapping	2		×	×
rs1552224	11	72433098	C	0.155527	0.15215	368245	0	-0.0121186	0.00198642	1.05589e-09	-0.0121186	0.00198652	1.05788e-09	ARAP1	overlapping	2		×	×
rs76895963	12	4384844	G	0.014648	0.0142135	356225	0	-0.0500284	0.00609213	2.17585e-16	-0.0500284	0.0060927	2.18978e-16	CCND2-AS1;CCND2	overlapping	2		×	×
rs12581677	12	24060732	G	0.086502	0.0866934	365645	0.0079215	-0.0153596	0.00257004	2.28115e-09	-0.015243	0.00257024	3.01875e-09	SOX5	overlapping	1		×
rs10771370	12	27960170	G	0.19713	0.194561	368844	0	-0.010484	0.00180808	6.69442e-09	-0.0103994	0.00180822	8.86099e-09	KLHL42*	upstream	2		×	×
rs7484541	12	57714803	T	0.226819	0.225437	367499	0	-0.0130719	0.00172074	3.0384e-14	-0.0130719	0.00172087	3.05218e-14	R3HDM2	overlapping	2		×	×
rs2041803	12	97848228	T	0.347656	0.345096	355020	-0.163064	-0.00628854	0.0015396	4.41664e-05	-0.00862756	0.00155985	3.18367e-08	RMST*	downstream	1		×
rs721156	12	97864143	T	0.058549	0.0571221	366604	0	-0.0263322	0.00307296	1.04386e-17	-0.0290957	0.00311361	9.21754e-21	RMST	overlapping	3	×	×	×
rs12873948	13	26779776	G	0.228387	0.231479	366082	-0.000156893	0.0136813	0.00171987	1.79355e-15	0.0136437	0.00172002	2.15195e-15	RNF6	overlapping	1		×
rs11619319	13	28487599	G	0.220783	0.2247	366813	0.0169902	0.0200024	0.00173878	1.26382e-30	0.0197183	0.00173934	8.63742e-30	PDX1-AS1	overlapping	3		×	×	×
rs488166	13	33554352	C	0.166831	0.164365	366876	0	0.0191519	0.00193435	4.12345e-23	0.0187418	0.00193489	3.45087e-22	KL*	downstream	2		×	×
rs35889227	14	90055468	G	0.36869	0.369446	362180	0	0.0170636	0.00150441	8.09073e-30	0.0170636	0.00150468	8.27762e-30	FOXN3	overlapping	3		×	×	×
rs1535464	14	100793431	A	0.246511	0.250453	364827	0	-0.0106599	0.00167816	2.12346e-10	-0.0106599	0.00167825	2.12819e-10	SLC25A47	overlapping	2		×	×
15:62329450_AT_A	15	62329450	A	0.463607	0.46143	364186	0.0137747	0.0125417	0.00145156	5.6138e-18	0.0126724	0.00145184	2.58081e-18	VPS13C	overlapping	1		×
rs67507374	15	64038340	A	0.307668	0.306425	360845	0	-0.010159	0.0015757	1.13865e-10	-0.0103476	0.00157594	5.16832e-11	HERC1	overlapping	3		×	×	×
15:77832144_TG_T	15	77832144	TG	0.281152	0.277081	366040	0.00535038	-0.00952547	0.00160614	3.0172e-09	-0.00947518	0.00160624	3.65724e-09	LOC101929457*	upstream	1		×
rs146657577	15	83351676	CA	0.405821	0.405793	346763	0	-0.00912969	0.00151075	1.51133e-09	-0.00908328	0.00151085	1.83203e-09	CPEB1-AS1;AP3B2	overlapping	2		×	×
rs138612472	16	302032	CT	0.152243	0.154463	365597	0	-0.0189171	0.00201094	5.10047e-21	-0.0189171	0.00201118	5.15536e-21	FAM234A	overlapping	2		×	×
rs2202703	17	17338020	A	0.421748	0.41781	356352	0	-0.0089998	0.00148187	1.2533e-09	-0.0089998	0.00148194	1.25569e-09	MED9*	downstream	1		×
rs543720569	17	27775038	CT	0.191423	0.190104	361430	0	-0.0115009	0.00184699	4.75955e-10	-0.0115009	0.00184709	4.76944e-10	TAOK1	overlapping	2		×	×
rs2532249	17	44260933	G	0.202542	0.199433	348945	0.00124077	-0.0107626	0.00184012	4.9496e-09	-0.0107783	0.00184021	4.7104e-09	KANSL1	overlapping	1		×
rs4794048	17	45763073	C	0.480316	0.47174	319997	0	0.0110704	0.00154567	7.93916e-13	0.0110812	0.00154579	7.57725e-13	KPNB1*	upstream	2		×	×
rs3896656	17	66451026	A	0.229338	0.232528	366861	0	0.0101416	0.0017156	3.3921e-09	0.0101416	0.00171568	3.39773e-09	PRKAR1A;WIPI1	overlapping	2		×	×
rs7256920	19	46203083	A	0.485265	0.48643	357463	0	-0.00888291	0.00146197	1.23228e-09	-0.00888291	0.00146204	1.23462e-09	QPCTL	overlapping	2		×	×
rs1055080	20	22562438	A	0.034718	0.0337288	364799	0	-0.0337317	0.00395078	1.36583e-17	-0.0337317	0.00395117	1.3758e-17	FOXA2	overlapping	1		×
20:43520287_TCA_T	20	43520287	T	0.261885	0.262336	358903	-0.000108813	-0.012364	0.00165851	8.99468e-14	-0.0123628	0.00165864	9.08362e-14	YWHAB	overlapping	2		×	×
rs2255805	20	51627634	C	0.420498	0.419502	360642	0.00357907	0.00992743	0.00147361	1.61902e-11	0.0099198	0.00147373	1.6838e-11	TSHZ2	overlapping	3		×	×	×
rs2296529	20	57282381	C	0.223526	0.227611	365093	-0.0192231	-0.0103899	0.00173543	2.13837e-09	-0.0102661	0.00173585	3.33603e-09	STX16-NPEPL1;NPEPL1	overlapping	2		×	×
rs73129529	20	57404701	C	0.10997	0.109068	364905	-0.00264987	0.0130985	0.00231158	1.45769e-08	0.0128032	0.00231214	3.07018e-08	GNAS-AS1	overlapping	2		×	×
rs2145166	20	62149840	A	0.139284	0.142188	366088	0	0.0132061	0.00208526	2.40329e-10	0.0132583	0.00208538	2.04777e-10	PPDPF*	downstream	3		×	×	×
rs718773	22	30504111	T	0.115996	0.11565	358426	0	-0.0125607	0.00227872	3.54429e-08	-0.0125607	0.00227881	3.54885e-08	HORMAD2	overlapping	2		×	×
rs7529895	1	44241870	T	0.307364	0.30757	364931	0	0.00877058	0.00144861	1.40874e-09	0.00877058	0.00144868	1.41133e-09	ST3GAL3	overlapping	1			×
rs11164870	1	93552187	C	0.393234	0.394821	355438	0.00244955	-0.00892525	0.00138648	1.21596e-10	-0.00894906	0.00138657	1.08852e-10	MTF2	overlapping	1			×
rs9970674	1	100885060	T	0.17338	0.17275	367224	0	0.0125156	0.00175999	1.15077e-12	0.0125429	0.00176011	1.03173e-12	CDC14A	overlapping	2		×	×
rs12406858	1	118141492	C	0.253851	0.255934	362259	0	-0.0130444	0.00154136	2.60725e-17	-0.0130444	0.00154151	2.62577e-17	LOC100996263	overlapping	1			×
rs7546838	1	156785771	A	0.345803	0.347209	352052	0	-0.00858817	0.00143075	1.94225e-09	-0.00858817	0.00143082	1.94583e-09	SH2D2A;NTRK1	overlapping	1			×
rs115276619	1	184865132	A	0.0145185	0.0146444	362414	0	0.0316985	0.00560727	1.57574e-08	0.0316985	0.00560751	1.57796e-08	FAM129A	overlapping	2		×	×
rs79687284	1	214150821	C	0.0342884	0.0325962	367353	-0.133924	0.0417527	0.00366051	3.8918e-30	0.0371009	0.00369409	9.83269e-24	PROX1-AS1	overlapping	1			×
rs235924	1	214156860	T	0.34035	0.335654	363617	0	-0.0153848	0.00141301	1.3159e-27	-0.0134766	0.00142595	3.35835e-21	PROX1-AS1	overlapping	2			×
rs348330	1	229672955	G	0.364798	0.368545	362967	0	0.00869553	0.00139226	4.22068e-10	0.00869553	0.00139233	4.22952e-10	ABCB10	overlapping	3		×	×	×
rs1260326	2	27730940	T	0.395917	0.397475	367370	0	-0.0207888	0.00136182	1.29867e-52	-0.0207888	0.00136225	1.39822e-52	GCKR	overlapping	2		×	×
rs112694524	2	43453721	A	0.0687536	0.0675909	361834	-0.00530968	-0.0218385	0.00265267	1.83073e-16	-0.0216578	0.00265295	3.25029e-16	ZFP36L2	overlapping	1			×
rs12712928	2	45192080	C	0.167608	0.168249	362802	0	0.0231433	0.00179437	4.63535e-38	0.0230656	0.0017948	8.45498e-38	SIX3*	upstream	2		×	×
rs1220129	2	158502369	T	0.131443	0.132039	368353	-0.017739	0.0155774	0.00196889	2.53726e-15	0.0157708	0.00196936	1.16519e-15	ACVR1C*	upstream	2		×	×
rs12692596	2	161265910	T	0.371279	0.367173	364591	-0.00847319	0.00831374	0.00138406	1.89237e-09	0.00770157	0.00138451	2.65652e-08	RBMS1	overlapping	2		×	×
rs376070301	2	169617248	GTTTA	0.0149919	0.01502	355852	0.00791328	-0.0188028	0.00557017	0.000736461	-0.034733	0.00557652	4.71106e-10	CERS6	overlapping	2		×	×
rs115128825	2	169748833	A	0.0206613	0.0189	365790	-0.0956817	0.0698303	0.00469208	4.27678e-50	0.0267959	0.00476945	1.9292e-08	SPC25*	upstream	2		×	×
rs540524	2	169756930	G	0.360859	0.363661	366771	-0.114277	0.0113421	0.0013882	3.07568e-16	-0.0440908	0.00164	3.31711e-159	G6PC2*	downstream	3		×	×	×
rs2232318	2	169758913	A	0.0234023	0.0226699	364392	-0.0963671	0.00734048	0.00442471	0.0971211	-0.0426755	0.00453229	4.6915e-21	G6PC2	overlapping	3		×	×	×
rs560887	2	169763148	T	0.29807	0.296425	365755	0.159709	-0.0939366	0.00145139	0	-0.11593	0.00173495	0	G6PC2	overlapping	4	×	×	×	×
rs56100844	2	169786707	G	0.0109088	0.0110188	361821	0.0022418	-0.117485	0.00645961	6.47289e-74	-0.0528332	0.00654668	7.01661e-16	ABCB11	overlapping	2		×	×
rs72906196	2	173716150	A	0.0220185	0.021406	368500	0.00761497	0.0228136	0.00453278	4.82784e-07	0.0249279	0.00453352	3.82881e-08	RAPGEF4	overlapping	2			×	×
rs78634117	2	176281551	AT	0.127169	0.127742	362621	0	-0.00714991	0.00201265	0.000381613	-0.0112407	0.00201374	2.37741e-08	ATP5G3*	upstream	1			×
rs9756797	3	18427477	A	0.404565	0.407903	364932	0.012333	-0.00752152	0.00136183	3.33061e-08	-0.00742742	0.00136199	4.9425e-08	SATB1	overlapping	1			×
rs6775569	3	25387962	G	0.391998	0.392345	365573	0	-0.00776332	0.00136791	1.38432e-08	-0.00767139	0.00136807	2.05333e-08	RARB	overlapping	1			×
rs73079014	3	49863483	T	0.125287	0.125533	368050	0	-0.0110328	0.00201049	4.07416e-08	-0.0110328	0.00201057	4.07916e-08	TRAIP*	downstream	1			×
rs4132537	3	100220307	G	0.484868	0.482164	364069	0	0.00972823	0.00133895	3.71454e-13	0.00972823	0.00133904	3.72877e-13	TMEM45A	overlapping	3		×	×	×
rs11708067	3	123065778	G	0.244921	0.242275	367061	0	-0.0283043	0.00154911	1.39995e-74	-0.0283043	0.00154981	1.62924e-74	ADCY5	overlapping	4	×	×	×	×
rs113861493	3	141128250	G	0.0439091	0.0429488	366929	0	-0.0265024	0.00325313	3.7385e-16	-0.0265024	0.00325342	3.76098e-16	ZBTB38	overlapping	1			×
rs4679997	3	152396466	C	0.327599	0.326481	362621	0	0.009398	0.00142863	4.75795e-11	0.009398	0.00142871	4.77023e-11	P2RY1*	downstream	2			×	×
rs73174306	3	169194244	T	0.0423171	0.0419	366600	-0.00567327	0.0257576	0.00331251	7.49332e-15	0.0253117	0.00331283	2.16383e-14	MECOM;LOC105374205	overlapping	2		×	×
rs1604038	3	170709193	T	0.285398	0.288405	367533	0	-0.0351036	0.00147373	2.09132e-125	-0.0350398	0.00147489	9.16526e-125	SLC2A2*	downstream	1			×
rs6808574	3	187740523	T	0.390041	0.392517	360326	0	-0.0106229	0.00137902	1.32644e-14	-0.0106229	0.00137913	1.33293e-14	LOC105374266*	upstream	3		×	×	×
rs1503884	4	18207538	G	0.437831	0.438363	360933	0	0.00894007	0.00135466	4.1261e-11	0.00894007	0.00135474	4.13694e-11	LCORL*	upstream	2			×	×
rs6825684	4	106084643	A	0.1252	0.127629	366344	0	0.0129905	0.00201573	1.15921e-10	0.0129905	0.00201584	1.16194e-10	TET2	overlapping	2		×	×
rs7437957	4	185730750	C	0.139325	0.139505	360571	0	-0.015562	0.00194174	1.106e-15	-0.015562	0.00194191	1.11234e-15	ACSL1	overlapping	2		×	×
rs7732130	5	76435004	G	0.3182	0.318687	365372	0	0.0120714	0.00143407	3.84395e-17	0.0120714	0.00143421	3.87043e-17	ZBED3-AS1	overlapping	2		×	×
rs10213965	5	95719667	C	0.285675	0.289611	365304	0	-0.0184042	0.00147861	1.45362e-35	-0.0184042	0.00147893	1.50214e-35	LOC101929710	overlapping	2		×	×
rs888955	5	148120128	A	0.470867	0.470808	362365	0	0.010232	0.00134375	2.64626e-14	0.010232	0.00134386	2.65856e-14	ADRB2*	downstream	1			×
rs3756602	5	167920069	G	0.140957	0.141408	364530	0	0.0111509	0.00192185	6.54711e-09	0.0111509	0.00192194	6.55727e-09	RARS	overlapping	1			×
rs9379084	6	7231843	A	0.105199	0.10375	348057	-0.14578	-0.0141367	0.00223069	2.337e-10	-0.0180102	0.00225369	1.33384e-15	RREB1	overlapping	3		×	×	×
rs78588343	6	7249460	A	0.177649	0.174214	366237	0	-0.0193256	0.0017454	1.70922e-28	-0.0213285	0.00176359	1.13863e-33	RREB1	overlapping	2		×	×
rs7766070	6	20686573	A	0.26194	0.260292	365457	0	0.00979715	0.00151904	1.12157e-10	0.00979715	0.00151912	1.12422e-10	CDKAL1	overlapping	2		×	×
rs2894250	6	32331002	C	0.442977	0.43405	366270	0.0130369	0.00836443	0.0013431	4.73263e-10	0.00853811	0.00134328	2.06847e-10	LOC101929163;C6orf10	overlapping	2		×	×
rs10305492	6	39046794	A	0.0158507	0.01605	366451	-0.00311641	-0.0526486	0.00533996	6.24396e-23	-0.052985	0.00534114	3.40207e-23	GLP1R	overlapping	3		×	×	×
rs10223666	6	43805502	G	0.304696	0.305035	365532	0	0.00931079	0.00145094	1.38923e-10	0.00926598	0.00145103	1.70497e-10	VEGFA*	upstream	2		×	×
rs945134	6	117281179	T	0.170267	0.167188	364380	0	-0.0151857	0.00177952	1.41841e-17	-0.0151857	0.00177969	1.42877e-17	RFX6*	upstream	2		×	×
rs2800734	6	127417035	A	0.292449	0.29255	363934	-0.000652858	-0.00831565	0.00147138	1.58946e-08	-0.00831037	0.00147144	1.62528e-08	RSPO3*	downstream	1			×
rs7756291	6	137235325	C	0.449894	0.443444	354335	0	0.00760328	0.0013635	2.45669e-08	0.00759832	0.00136355	2.512e-08	PEX7*	upstream	2			×	×
rs9384077	6	153430867	A	0.399238	0.401492	359685	0	0.0090786	0.00137469	3.99872e-11	0.0090786	0.00137477	4.00929e-11	RGS17	overlapping	1			×
rs17168486	7	14898282	T	0.170491	0.17001	363868	0.00281676	0.0184349	0.00177976	3.84537e-25	0.01894	0.001781	2.05933e-26	DGKB*	upstream	3		×	×	×
rs10258074	7	15064216	A	0.451745	0.452578	366805	-0.082949	-0.0234661	0.00133912	9.48917e-69	-0.0242956	0.00134431	5.2131e-73	AGMO*	downstream	1			×
rs10647859	7	15151763	CCTT	0.497173	0.498711	365207	0	-0.00704502	0.00133631	1.34964e-07	-0.009516	0.0013417	1.31708e-12	AGMO*	downstream	2		×	×
rs1008384	7	44178626	G	0.276204	0.277169	362930	0.0145088	-0.017238	0.0014988	1.30092e-30	-0.0258866	0.0015519	1.8138e-62	MYL7	overlapping	3		×	×	×
rs2971677	7	44192260	A	0.154104	0.152525	368726	-0.103002	-0.0022579	0.00184179	0.220225	0.015167	0.00194258	5.82765e-15	GCK	overlapping	2		×	×
rs2908293	7	44209322	A	0.220425	0.220603	365433	0.418526	0.0529958	0.00160898	6.3869e-238	0.0293961	0.00180728	1.73805e-59	GCK	overlapping	3	×		×	×
rs730497	7	44223721	A	0.177252	0.178475	366608	-0.0476474	0.0663173	0.0017429	0	0.0526388	0.00213623	4.60346e-134	GCK	overlapping	2		×	×
rs138917529	7	44235694	T	0.0139136	0.0138184	364499	-0.113627	-0.0631678	0.00570899	1.86273e-28	-0.0612875	0.00595248	7.33591e-25	YKT6*	downstream	2		×	×
rs13229610	7	44258964	G	0.484163	0.483546	352044	0.00932057	0.0420129	0.00135994	1.47232e-209	0.0119661	0.00158993	5.22425e-14	CAMK2B	overlapping	2		×	×
rs2108349	7	50786663	G	0.31699	0.313317	366582	0	0.0114213	0.00143317	1.59623e-15	0.0108122	0.00143351	4.61051e-14	GRB10	overlapping	3		×	×	×
rs6150168	7	75600286	A	0.0367225	0.0374466	363417	0	0.0221849	0.00356115	4.67317e-10	0.0221849	0.00356134	4.68285e-10	POR	overlapping	3		×	×	×
rs39283	7	89788806	C	0.469959	0.467731	366805	0	-0.00817	0.00133578	9.57754e-10	-0.00817	0.00133584	9.5958e-10	STEAP2-AS1;STEAP1	overlapping	1			×
rs221793	7	100280896	A	0.101899	0.100308	364077	0	-0.0139747	0.00221202	2.65648e-10	-0.0139747	0.00221214	2.66229e-10	GIGYF1	overlapping	1			×
rs9987289	8	9183358	A	0.0913324	0.0928	367034	-0.121491	0.0271907	0.00231317	6.67809e-32	0.0288706	0.00233083	3.09733e-35	LOC157273	overlapping	3		×	×	×
rs13279515	8	9221327	T	0.141387	0.142625	367847	0	0.00853881	0.00191077	7.86687e-06	0.0114325	0.00192505	2.87116e-09	LOC157273*	upstream	1			×
rs527234	8	95963798	G	0.400824	0.401941	365169	0	0.00802354	0.00136344	3.98605e-09	0.00802354	0.0013635	3.99259e-09	TP53INP1*	upstream	1			×
rs13266634	8	118184783	T	0.312243	0.314	365992	0	-0.0249978	0.00143972	1.57474e-67	-0.0249978	0.00144032	1.78273e-67	SLC30A8	overlapping	1			×
rs17209975	9	4148497	C	0.438965	0.441937	349124	-0.0964334	0.00662874	0.00137703	1.48096e-06	0.00772583	0.00138322	2.33182e-08	GLIS3	overlapping	2			×	×
rs4237150	9	4290085	C	0.401708	0.405105	366107	0	0.0107971	0.00136115	2.15005e-15	0.0115163	0.00136734	3.68764e-17	GLIS3	overlapping	3		×	×	×
rs10757283	9	22134172	T	0.421788	0.424495	365424	0.52744	0.00347869	0.00135259	0.0101148	0.0123416	0.00159115	8.73773e-15	CDKN2B-AS1*	upstream	2		×	×
rs10811662	9	22134253	A	0.174752	0.171854	366509	0	-0.0134119	0.00175622	2.22689e-14	-0.0218519	0.00206611	3.83691e-26	CDKN2B-AS1*	upstream	2		×	×
rs706114	9	33251635	G	0.159286	0.158234	364111	0	-0.0131521	0.00182851	6.34665e-13	-0.0131521	0.00182864	6.36999e-13	BAG1*	downstream	1			×
rs143858621	9	111786595	T	0.024921	0.0231569	368441	0	-0.0312426	0.00426717	2.44977e-13	-0.0312426	0.00426748	2.45933e-13	TMEM245	overlapping	2		×	×
rs550057	9	136146597	T	0.253886	0.252126	365290	0.00499529	0.0138331	0.00153486	2.01258e-19	0.0138977	0.00153505	1.38349e-19	ABO	overlapping	2			×	×
rs28533815	9	139241828	T	0.245213	0.245372	367102	0	-0.0130194	0.00154896	4.26757e-17	-0.0130893	0.00154912	2.92515e-17	GPSM1	overlapping	1			×
rs11257655	10	12307894	T	0.20692	0.20425	367519	0	0.0133917	0.00164407	3.77756e-16	0.0133917	0.00164421	3.80024e-16	CDC123*	upstream	3		×	×	×
rs551747380	10	26496981	AT	0.176081	0.175074	361088	0	-0.0130725	0.00176409	1.25965e-13	-0.0130725	0.00176422	1.26492e-13	MYO3A	overlapping	2		×	×
rs61856594	10	52637925	G	0.297204	0.296925	367818	0	-0.00925118	0.00145672	2.14342e-10	-0.00925118	0.0014568	2.14816e-10	A1CF	overlapping	3		×	×	×
rs714549	10	95389083	G	0.334979	0.335244	365111	0	-0.00861244	0.00141578	1.17837e-09	-0.00861244	0.00141585	1.18058e-09	PDE6C	overlapping	1			×
10:113012852_TA_T	10	113012852	T	0.0898647	0.0906538	365135	0.011921	-0.0312197	0.00233603	9.75442e-41	-0.0317392	0.00233691	5.14026e-42	ADRA2A*	upstream	1			×
rs35198068	10	114754784	C	0.285821	0.290222	367251	0.0143931	0.0189644	0.00147444	7.356e-38	0.0190778	0.00147502	2.89729e-38	TCF7L2	overlapping	1			×
10:121641533_CA_C	10	121641533	C	0.32532	0.323693	353971	0	0.0087117	0.0014486	1.81127e-09	0.0086723	0.00144891	2.15838e-09	MCMBP*	upstream	1			×
rs689	11	2182224	A	0.287188	0.290459	360031	0.336533	0.0148845	0.00148716	1.39622e-23	0.0193101	0.00157901	2.16884e-34	INS-IGF2;INS	overlapping	1			×
rs4930045	11	2196424	T	0.381049	0.383663	362171	0.00374208	-0.00667915	0.00138156	1.33473e-06	-0.0124272	0.00146693	2.42147e-17	MIR4686*	upstream	2		×	×
rs231362	11	2691471	A	0.476452	0.474575	366074	-0.00275991	-0.00841753	0.00133617	2.98154e-10	-0.00822661	0.00133633	7.45547e-10	KCNQ1;KCNQ1OT1	overlapping	3		×	×	×
rs3750952	11	8251921	C	0.488765	0.489425	366932	-0.00493367	-0.00980046	0.00133344	1.98556e-13	-0.00972278	0.00133379	3.10849e-13	LMO1	overlapping	2		×	×
rs34718245	11	11863080	A	0.144072	0.141283	362665	0.00506281	-0.0123922	0.00190929	8.55696e-11	-0.0123721	0.00190952	9.22355e-11	USP47	overlapping	2			×	×
rs199518026	11	17368017	TC	0.37166	0.373273	351542	0	0.00970672	0.00140919	5.65223e-12	0.00981244	0.00140933	3.34268e-12	LOC105376575	overlapping	1			×
rs11039165	11	47312689	G	0.271623	0.271929	366881	0	-0.0184212	0.00149846	9.82767e-35	-0.0184212	0.00149876	1.01382e-34	MADD	overlapping	2		×	×
rs28456	11	61589481	G	0.31446	0.311392	366507	0	-0.0157836	0.0014363	4.31614e-28	-0.0157836	0.00143654	4.40282e-28	FADS2	overlapping	2		×	×
rs1552224	11	72433098	C	0.155527	0.15215	367796	0	-0.0113028	0.00183711	7.62841e-10	-0.0113028	0.00183721	7.64325e-10	ARAP1	overlapping	2		×	×
rs10830963	11	92708710	G	0.273727	0.2774	368649	0	-0.00890944	0.0014915	2.32224e-09	-0.00890944	0.00149157	2.32625e-09	MTNR1B	overlapping	3	×		×	×
rs76895963	12	4384844	G	0.0146483	0.0142135	355611	0	-0.0410626	0.0056357	3.18937e-13	-0.0410626	0.00563612	3.20202e-13	CCND2-AS1;CCND2	overlapping	2		×	×
rs10771370	12	27960170	G	0.19713	0.194561	368821	0	-0.00927183	0.00167122	2.89026e-08	-0.00927183	0.00167128	2.89396e-08	KLHL42*	upstream	2		×	×
rs7484541	12	57714803	T	0.22682	0.225437	367636	0	-0.0120719	0.00159014	3.15646e-14	-0.0120719	0.00159026	3.17074e-14	R3HDM2	overlapping	2		×	×
rs721156	12	97864143	T	0.0585486	0.0571221	366645	0	-0.0244902	0.0028401	6.52326e-18	-0.0244902	0.00284039	6.5726e-18	RMST	overlapping	3	×	×	×
rs34584161	13	26776999	G	0.23665	0.239	367107	0.00206594	0.0142869	0.00156783	8.04613e-20	0.0142725	0.00156809	8.88161e-20	RNF6	overlapping	2			×	×
rs11619319	13	28487599	G	0.220783	0.2247	366809	-0.186538	0.0188028	0.00160711	1.27781e-31	0.0166617	0.0016353	2.22432e-24	PDX1-AS1	overlapping	3		×	×	×
13:28547060_CA_C	13	28547060	C	0.466129	0.466864	352759	0.00840005	-0.0108053	0.00136273	2.20597e-15	-0.00844953	0.00138639	1.09692e-09	CDX2*	upstream	1			×
rs488166	13	33554352	C	0.166832	0.164365	367101	0	0.0191358	0.00178728	9.47196e-27	0.0188462	0.00178794	5.6069e-26	KL*	downstream	2		×	×
rs12431359	13	46546183	C	0.30252	0.298645	364355	0	-0.00842493	0.00145624	7.23368e-09	-0.00842493	0.0014563	7.24478e-09	ZC3H13	overlapping	1			×
rs604607	13	80764731	C	0.306869	0.304337	360298	0	-0.00795575	0.00145856	4.9108e-08	-0.00795575	0.00145862	4.91682e-08	SPRY2*	downstream	2			×	×
rs146464930	13	115067419	A	0.0159083	0.016562	361672	0	0.0312959	0.00536599	5.46827e-09	0.0312959	0.00536624	5.477e-09	UPF3A	overlapping	1			×
rs35889227	14	90055468	G	0.36869	0.369446	362331	0	0.0157983	0.00139019	6.31177e-30	0.0157983	0.00139044	6.45863e-30	FOXN3	overlapping	3		×	×	×
rs1535464	14	100793431	A	0.246511	0.250453	365066	0	-0.00973449	0.00155057	3.42969e-10	-0.00973449	0.00155066	3.43698e-10	SLC25A47	overlapping	2		×	×
rs1836996	15	62368895	C	0.470654	0.475735	365586	-0.0117784	-0.0108263	0.00133784	5.85145e-16	-0.0109291	0.00133805	3.13727e-16	C2CD4A*	upstream	1			×
rs67507374	15	64038340	A	0.307668	0.306425	361069	0	-0.00941776	0.00145593	9.89365e-11	-0.00955697	0.00145611	5.26061e-11	HERC1	overlapping	3		×	×	×
rs1022172	15	77793359	A	0.288909	0.284692	367489	0.00381685	-0.00849062	0.00146951	7.56595e-09	-0.00845728	0.00146959	8.67087e-09	HMG20A*	upstream	1			×
rs146657577	15	83351676	CA	0.405821	0.405793	346767	0	-0.00857549	0.00139633	8.17839e-10	-0.00854569	0.00139642	9.37391e-10	CPEB1-AS1;AP3B2	overlapping	2		×	×
rs138612472	16	302032	CT	0.152243	0.154463	365261	-0.0118995	-0.0178144	0.0018595	9.68418e-22	-0.0176904	0.00185987	1.87681e-21	FAM234A	overlapping	2		×	×
rs2018506	16	4227922	G	0.150901	0.153175	366185	0	0.0106754	0.00186407	1.0228e-08	0.0104646	0.00186429	1.98608e-08	SRL*	downstream	1			×
rs35348199	16	84085921	G	0.28424	0.284609	362292	0	-0.00819673	0.00148725	3.56123e-08	-0.00819673	0.00148731	3.56576e-08	MBTPS1*	downstream	1			×
rs2429910	17	2270777	C	0.470333	0.471341	361150	0	0.00740221	0.00134614	3.82345e-08	0.00740221	0.0013462	3.82828e-08	SGSM2	overlapping	1			×
rs8076224	17	17337561	T	0.410153	0.41123	358730	0	0.00963509	0.00137057	2.06567e-12	0.00963509	0.00137066	2.07271e-12	MED9*	downstream	1			×
rs543720569	17	27775038	CT	0.191423	0.190104	362011	0	-0.0110763	0.00170574	8.38505e-11	-0.0110763	0.00170584	8.40563e-11	TAOK1	overlapping	2		×	×
rs2239923	17	43176804	T	0.293191	0.295751	363088	0.00058401	0.00857688	0.00147199	5.65276e-09	0.00857095	0.00147206	5.79996e-09	NMT1	overlapping	1			×
rs4794048	17	45763073	C	0.480316	0.47174	320379	0	0.0104897	0.00142776	2.02797e-13	0.0104851	0.00142788	2.08645e-13	KPNB1*	upstream	2		×	×
rs3896656	17	66451026	A	0.229338	0.232528	366966	0	0.00939481	0.00158546	3.11131e-09	0.00939481	0.00158553	3.11653e-09	PRKAR1A;WIPI1	overlapping	2		×	×
rs2278413	19	39437411	T	0.277872	0.277857	361629	0.00434688	-0.00933009	0.0014989	4.82734e-10	-0.00927847	0.00149899	6.02423e-10	FBXO17	overlapping	2			×	×
rs7256920	19	46203083	A	0.485265	0.48643	357420	0	-0.0108057	0.00135129	1.27912e-15	-0.0107696	0.00135142	1.59883e-15	QPCTL	overlapping	2		×	×
rs3833331	20	22562326	AG	0.0355365	0.0351464	364306	0.00703605	-0.0343344	0.00361319	2.04838e-21	-0.034482	0.00361372	1.40153e-21	FOXA2	overlapping	1			×
rs7274168	20	32435978	T	0.477364	0.482205	359718	0	0.00778046	0.00134782	7.80493e-09	0.00787038	0.00134791	5.25368e-09	CHMP4B	overlapping	1			×
20:43520287_TCA_T	20	43520287	T	0.261885	0.262336	359059	-0.000108813	-0.0118855	0.00153257	8.81753e-15	-0.0118843	0.0015327	8.91373e-15	YWHAB	overlapping	2		×	×
rs2255805	20	51627634	C	0.420498	0.419502	360839	0.00357907	0.00927464	0.00136165	9.66869e-12	0.00926387	0.00136175	1.02539e-11	TSHZ2	overlapping	3		×	×	×
rs2296529	20	57282381	C	0.223526	0.227611	364951	-0.0192231	-0.00915378	0.00160433	1.15891e-08	-0.00903041	0.00160471	1.82903e-08	STX16-NPEPL1;NPEPL1	overlapping	2		×	×
rs73129529	20	57404701	C	0.109969	0.109068	365141	-0.00264987	0.0128767	0.00213583	1.65078e-09	0.0126192	0.00213636	3.48697e-09	GNAS-AS1	overlapping	2		×	×
rs2145166	20	62149840	A	0.139284	0.142188	366624	0	0.0136425	0.00192592	1.40434e-12	0.0136915	0.00192606	1.17238e-12	PPDPF*	downstream	3		×	×	×
rs718773	22	30504111	T	0.115996	0.11565	358886	0	-0.0124363	0.0021048	3.45119e-09	-0.0124363	0.0021049	3.45704e-09	HORMAD2	overlapping	2		×	×
rs4660698	1	43458388	A	0.284308	0.284362	578598	0.000854105	-0.00798424	0.00124552	1.45153e-10	-0.00798989	0.00124556	1.41109e-10	SLC2A1-AS1*	upstream	1				×
rs3791033	1	44134077	C	0.329914	0.329831	442572	0	0.00828109	0.00136627	1.3519e-09	0.00828763	0.00136632	1.31421e-09	KDM4A	overlapping	1				×
rs3767962	1	93814411	A	0.397334	0.398827	465211	0.00289985	-0.00699204	0.00128043	4.74285e-08	-0.00701969	0.00128048	4.20316e-08	DR1	overlapping	1				×
rs6662924	1	100894419	A	0.172854	0.172491	540469	0	0.0123172	0.00153734	1.12797e-15	0.0123399	0.00153743	1.00442e-15	CDC14A	overlapping	1				×
rs1657820	1	118158607	G	0.218221	0.220514	466351	-0.362525	-0.0130065	0.00151506	9.09831e-18	-0.00954227	0.00162067	3.91278e-09	FAM46C	overlapping	1				×
rs66464442	1	118171801	A	0.315418	0.312519	446924	0	0.0119379	0.00137563	4.0227e-18	0.00886306	0.00147153	1.71189e-09	FAM46C*	upstream	1				×
rs9427232	1	153792958	G	0.490832	0.493523	531850	-0.00832214	0.0072218	0.00117221	7.23498e-10	0.00716846	0.00117228	9.65809e-10	GATAD2B	overlapping	1				×
rs12749014	1	156745499	C	0.313791	0.314247	465512	0	-0.00795338	0.00134984	3.81302e-09	-0.00788911	0.00134993	5.09299e-09	PRCC	overlapping	1				×
rs17712208	1	214150445	A	0.0348153	0.03315	503574	-0.153719	0.0434472	0.00328484	6.16069e-40	0.0381886	0.00331813	1.18769e-30	PROX1-AS1	overlapping	3	×	×		×
rs340874	1	214159256	T	0.430996	0.427975	606132	0	-0.0144684	0.00110834	6.0159e-39	-0.0126631	0.00111954	1.15714e-29	PROX1-AS1	overlapping	2	×			×
rs348330	1	229672955	G	0.364771	0.368545	452014	0	0.0090887	0.0013205	5.8688e-12	0.0090887	0.00132056	5.88337e-12	ABCB10	overlapping	3		×	×	×
rs10196501	2	27147272	G	0.387041	0.389831	526692	-0.0508723	0.00954697	0.00120896	2.86078e-15	0.00837551	0.00121043	4.53379e-12	DPYSL5	overlapping	1				×
rs780094	2	27741237	T	0.384637	0.387025	590858	0	-0.0234343	0.00114241	1.6482e-93	-0.0230541	0.00114414	2.70742e-90	GCKR	overlapping	1				×
rs13408002	2	43610027	T	0.100763	0.100281	571864	0.0125537	-0.0162911	0.00187736	4.03879e-18	-0.0164995	0.0018776	1.52814e-18	THADA	overlapping	1				×
rs748947	2	45192600	C	0.210196	0.210432	448267	0	0.0154922	0.00156647	4.60725e-23	0.0156452	0.00156674	1.75805e-23	SIX3*	upstream	1				×
rs2509903	2	158514510	T	0.142203	0.143132	581658	-0.00319347	0.0136707	0.00160437	1.58275e-17	0.0136379	0.00160447	1.89715e-17	ACVR1C*	upstream	1				×
rs6752228	2	161547697	G	0.453205	0.450941	595141	-0.0057262	-0.00742446	0.00111282	2.52776e-11	-0.00720522	0.00111295	9.54458e-11	RBMS1*	upstream	1				×
rs72875906	2	169367116	G	0.278844	0.275656	431487	0.0724518	0.00873777	0.00145082	1.71594e-09	0.00817374	0.00145445	1.9117e-08	CERS6	overlapping	1				×
rs540524	2	169756930	G	0.360896	0.363661	582643	-0.114277	0.0100083	0.00116575	9.05972e-18	-0.0284936	0.00160906	3.62335e-70	G6PC2*	downstream	3		×	×	×
rs2232318	2	169758913	A	0.023389	0.0226699	468524	-0.0963671	0.00809336	0.00413121	0.0501036	-0.045204	0.00430756	9.19295e-26	G6PC2	overlapping	3		×	×	×
rs560887	2	169763148	T	0.298041	0.296425	568237	0.828674	-0.0870135	0.00123413	0	-0.0902951	0.00213947	0	G6PC2	overlapping	4	×	×	×	×
rs504979	2	169771859	T	0.374173	0.373748	459269	-0.408353	-0.0718098	0.00129889	0	0.0377266	0.00277622	4.64238e-42	G6PC2*	upstream	2	×			×
rs7561903	2	169783565	G	0.221099	0.2192	447145	-0.385776	0.0643854	0.0015371	0	0.0198707	0.00205061	3.32061e-22	ABCB11	overlapping	1				×
rs853777	2	169812217	T	0.349489	0.348494	417329	0.00122267	-0.0886148	0.00138069	0	-0.054621	0.00272676	2.92828e-89	ABCB11	overlapping	2	×			×
rs72906196	2	173716150	A	0.0219768	0.021406	455733	0	0.0235355	0.00431803	5.02196e-08	0.0244624	0.00431871	1.47642e-08	RAPGEF4	overlapping	2			×	×
rs28448447	3	18428739	C	0.406347	0.409456	458051	0.00982687	-0.00711558	0.00128566	3.11952e-08	-0.00704103	0.00128576	4.3465e-08	SATB1	overlapping	1				×
rs13073683	3	25393837	C	0.398749	0.39918	455781	0	-0.00771765	0.00129282	2.378e-09	-0.00764825	0.00129293	3.31008e-09	RARB	overlapping	1				×
rs7623687	3	49448566	C	0.142055	0.142625	452776	0	-0.0106179	0.00181926	5.33431e-09	-0.0106179	0.00181932	5.34113e-09	RHOA	overlapping	1				×
rs4132537	3	100220307	G	0.484594	0.482164	527417	0	0.00996326	0.00117744	2.63372e-17	0.00996326	0.00117752	2.64654e-17	TMEM45A	overlapping	3		×	×	×
rs11708067	3	123065778	G	0.244881	0.242275	588236	0	-0.0266533	0.00129537	4.51918e-94	-0.0266533	0.00129584	5.26231e-94	ADCY5	overlapping	4	×	×	×	×
rs16851397	3	141134818	G	0.0472104	0.0461858	583016	0	-0.025041	0.00263888	2.32673e-21	-0.025041	0.00263908	2.34296e-21	ZBTB38	overlapping	1				×
rs17437371	3	152175307	G	0.100216	0.101173	528998	0.00858355	-0.0107866	0.00195674	3.53713e-08	-0.0110924	0.001957	1.44416e-08	MBNL1	overlapping	1				×
rs4679997	3	152396466	C	0.327391	0.326481	461098	-0.132983	0.00907266	0.00134115	1.33478e-11	0.00811991	0.00135244	1.92653e-09	P2RY1*	downstream	2			×	×
rs114863656	3	152487110	C	0.035893	0.0350768	429789	-0.0150786	-0.023141	0.00350424	4.0099e-11	-0.0208819	0.00353411	3.44877e-09	P2RY1*	downstream	1				×
rs17236473	3	160165608	T	0.479827	0.483141	501550	0	-0.00706026	0.00120788	5.06031e-09	-0.00723632	0.00120809	2.09986e-09	TRIM59	overlapping	1				×
rs10653660	3	170696047	TGAA	0.284678	0.28806	468937	0.603441	-0.0343363	0.0013821	3.03512e-136	-0.0267286	0.00163598	5.30124e-60	SLC2A2*	downstream	1				×
rs11924648	3	170717996	G	0.124437	0.127313	598418	0	-0.0345152	0.00167315	1.51224e-94	-0.0172357	0.0019799	3.16589e-18	SLC2A2	overlapping	2	×			×
rs6808574	3	187740523	T	0.390218	0.392517	563755	-0.00185586	-0.010873	0.00116679	1.17755e-20	-0.0108859	0.00116688	1.06768e-20	LOC105374266*	upstream	3		×	×	×
rs7617509	3	195820446	G	0.240769	0.242433	598803	0	-0.00794939	0.00129172	7.5496e-10	-0.00797109	0.00129176	6.79803e-10	TFRC*	upstream	1				×
rs1503884	4	18207538	G	0.437707	0.438363	520199	0	0.00854636	0.00119435	8.32736e-13	0.00854636	0.00119441	8.34835e-13	LCORL*	upstream	2			×	×
rs227375	4	103618023	T	0.489403	0.487658	527839	0.00589974	-0.0065504	0.00117673	2.59705e-08	-0.00659452	0.00117678	2.09615e-08	MANBA	overlapping	1				×
rs763480	4	106071597	A	0.125734	0.128336	538766	0	0.0112172	0.00175609	1.68478e-10	0.0112747	0.00175618	1.36267e-10	TET2	overlapping	1				×
rs1996546	4	185714289	T	0.141208	0.140963	589241	-0.329893	-0.014684	0.00159867	4.10999e-20	-0.0114853	0.00168034	8.19437e-12	ACSL1	overlapping	1				×
rs6552828	4	185725416	A	0.399014	0.396656	512799	0	0.0106176	0.00121865	2.97056e-18	0.00792317	0.00128091	6.18655e-10	ACSL1	overlapping	1				×
rs6878122	5	76427311	G	0.318815	0.319354	548755	0	0.011675	0.0012379	4.05083e-21	0.011675	0.001238	4.08012e-21	ZBED3-AS1	overlapping	1				×
rs7713317	5	95716722	G	0.285056	0.288698	593983	0	-0.017668	0.00122814	6.33198e-47	-0.017668	0.00122835	6.56435e-47	LOC101929710	overlapping	1				×
rs4705058	5	148121681	C	0.470068	0.47013	453562	0	0.0100952	0.00127137	2.01456e-15	0.0100952	0.00127146	2.0234e-15	ADRB2*	downstream	1				×
rs3733977	5	167957554	A	0.165839	0.166508	595016	0	0.00975079	0.00148958	5.90907e-11	0.00975079	0.00148963	5.91818e-11	FBLL1	overlapping	1				×
rs9379084	6	7231843	A	0.105184	0.10375	535052	-0.146337	-0.0134637	0.00190437	1.55005e-12	-0.0171309	0.00192315	5.20993e-19	RREB1	overlapping	3		×	×	×
rs3778321	6	7250270	A	0.178231	0.174871	592015	0	-0.0182724	0.00145117	2.35293e-36	-0.0200886	0.00146562	9.27244e-43	RREB1	overlapping	2	×			×
rs7756992	6	20679709	G	0.2634	0.261325	595892	0	0.0107509	0.00125683	1.1895e-17	0.0107509	0.00125691	1.19485e-17	CDKAL1	overlapping	1				×
rs9461856	6	33395199	A	0.489125	0.490875	451267	-0.00537437	-0.00841202	0.00127264	3.84614e-11	-0.00826818	0.00127276	8.23337e-11	SYNGAP1	overlapping	1				×
rs1004279	6	39025785	G	0.232816	0.230534	458000	-0.0664207	0.00958484	0.00149418	1.41019e-10	0.00851388	0.00149742	1.30275e-08	GLP1R	overlapping	1				×
rs10305492	6	39046794	A	0.0158789	0.01605	479989	-0.00248399	-0.0531545	0.00493411	4.62342e-27	-0.0509921	0.00494528	6.26679e-25	GLP1R	overlapping	3		×	×	×
rs1317983	6	43806335	T	0.305604	0.305876	465545	0	0.00926582	0.00135965	9.43435e-12	0.00921816	0.00135972	1.20617e-11	VEGFA*	upstream	1				×
rs395962	6	105397418	T	0.320291	0.318396	591576	0	0.00659026	0.00119086	3.12942e-08	0.00659026	0.00119089	3.13189e-08	LIN28B*	downstream	1				×
rs2782299	6	117259261	C	0.310829	0.307586	465654	0	-0.0117512	0.00135307	3.79308e-18	-0.0117512	0.00135318	3.81631e-18	RFX6*	upstream	1				×
rs2800727	6	127407891	C	0.29333	0.293403	572234	0.000240764	-0.00856607	0.00124085	5.07764e-12	-0.00856757	0.0012409	5.04465e-12	RSPO3*	downstream	1				×
rs7756291	6	137235325	C	0.449869	0.443444	445706	0.00708273	0.00726185	0.00128675	1.66587e-08	0.00731021	0.00128683	1.34062e-08	PEX7*	upstream	2			×	×
rs9495292	6	139284867	A	0.202951	0.205348	520715	0	-0.00806064	0.00147252	4.39859e-08	-0.00811546	0.00147259	3.56785e-08	REPS1	overlapping	1				×
rs6901126	6	153440062	C	0.401539	0.403795	597625	0	0.00946869	0.00112769	4.59808e-17	0.00946869	0.00112775	4.61723e-17	RGS17	overlapping	1				×
rs17168486	7	14898282	T	0.170725	0.17001	577682	0.00325528	0.0212281	0.00149415	8.22616e-46	0.0216958	0.00149511	1.02939e-47	DGKB*	upstream	3		×	×	×
rs6947830	7	15064984	G	0.451367	0.452525	582084	-0.0826504	-0.0248188	0.0011252	8.16012e-108	-0.0255666	0.00112913	1.64583e-113	AGMO*	downstream	1				×
rs6958082	7	15152628	C	0.497345	0.498742	518392	0	-0.00677068	0.00118715	1.17496e-08	-0.009395	0.00119137	3.12299e-15	AGMO*	downstream	1				×
rs1008384	7	44178626	G	0.276534	0.277169	438831	0.038243	-0.0169355	0.00144215	7.65171e-32	-0.0235487	0.00147662	2.95723e-57	MYL7	overlapping	3		×	×	×
rs2908293	7	44209322	A	0.22045	0.220603	452190	0.419283	0.0552847	0.00153091	1.44728e-285	0.0292395	0.00170875	1.2152e-65	GCK	overlapping	3	×		×	×
rs4607517	7	44235668	A	0.177043	0.17855	567891	-0.256962	0.0642191	0.00148332	0	0.0652368	0.0017408	2.34347e-307	YKT6*	downstream	2	×			×
rs2072439	7	44250826	G	0.235214	0.232326	547514	-0.118435	-0.00324231	0.00136179	0.0172696	0.0133173	0.00144981	4.09348e-20	YKT6	overlapping	1				×
rs6950864	7	44261876	T	0.127267	0.126195	537809	0.0162762	0.0156458	0.0017485	3.61476e-19	0.0230391	0.00186823	6.0857e-35	CAMK2B	overlapping	1				×
rs10251697	7	44397354	G	0.0754104	0.0766673	424035	-0.00862062	0.00370466	0.00248553	0.136095	0.0174106	0.00251012	4.02875e-12	NUDCD3*	downstream	1				×
rs2108349	7	50786663	G	0.316993	0.313317	603739	0	0.0127706	0.00118197	3.27773e-27	0.0123004	0.00118222	2.36661e-25	GRB10	overlapping	3		×	×	×
rs6150168	7	75600286	A	0.0365625	0.0374466	549239	0	0.0219546	0.00307242	8.95339e-13	0.0219546	0.00307256	8.97464e-13	POR	overlapping	3		×	×	×
rs13242882	7	89800053	A	0.469687	0.467493	580181	0	-0.00856434	0.00112418	2.57082e-14	-0.00856434	0.00112424	2.57828e-14	STEAP2-AS1	overlapping	1				×
rs506597	7	100313420	A	0.114233	0.112928	611834	0.00607134	-0.013201	0.00171758	1.52064e-14	-0.0132629	0.00171769	1.15118e-14	EPO*	downstream	1				×
rs3801969	7	106711492	T	0.436354	0.435567	586203	0	0.00677655	0.00112551	1.73502e-09	0.0068282	0.00112557	1.30768e-09	PRKAR2B	overlapping	1				×
rs603441	8	9167797	A	0.155859	0.156148	508489	-0.248453	0.0115705	0.00165225	2.50738e-12	0.0101418	0.00172367	4.00924e-09	LOC157273*	downstream	1				×
rs11774381	8	9183339	T	0.268558	0.271215	560450	-0.201624	0.00586938	0.00128803	5.19231e-06	0.0114443	0.00134194	1.48653e-17	LOC157273	overlapping	1				×
rs9987289	8	9183358	A	0.0913493	0.0928	597648	0	0.027305	0.00191851	5.76367e-46	0.0282609	0.00198299	4.37673e-46	LOC157273	overlapping	3		×	×	×
rs896854	8	95960511	T	0.487503	0.4891	598761	0.00529929	0.00805591	0.00110492	3.07785e-13	0.0080208	0.00110498	3.90642e-13	TP53INP1	overlapping	1				×
rs2132643	8	104913292	T	0.196119	0.197695	537983	0	0.00933581	0.00146742	1.99067e-10	0.00928231	0.00146749	2.52768e-10	RIMS2	overlapping	1				×
rs3802177	8	118185025	A	0.312803	0.31425	581762	0	-0.0256225	0.00120808	7.83602e-100	-0.0256225	0.00120854	9.32321e-100	SLC30A8	overlapping	2		×		×
rs17209975	9	4148497	C	0.438748	0.441937	431567	-0.0964334	0.00641708	0.00131096	9.83263e-07	0.00763711	0.00131551	6.41931e-09	GLIS3	overlapping	2			×	×
rs4237150	9	4290085	C	0.402197	0.405105	585672	0	0.0122544	0.00113879	5.26551e-27	0.0128036	0.00114282	3.91994e-29	GLIS3	overlapping	3		×	×	×
rs2383208	9	22132076	G	0.179701	0.1768	606620	0.531634	-0.0163912	0.00142904	1.86543e-30	-0.0243255	0.00164995	3.40388e-49	CDKN2B-AS1*	upstream	2	×			×
rs10217762	9	22133645	C	0.42086	0.42369	535918	0	0.00308054	0.00118249	0.00918401	0.0131377	0.00136515	6.35545e-22	CDKN2B-AS1*	upstream	1				×
rs706115	9	33253605	G	0.159557	0.158594	529525	0	-0.0134354	0.00160372	5.39963e-17	-0.0134354	0.00160382	5.42478e-17	BAG1	overlapping	1				×
rs16913693	9	111680359	G	0.0247795	0.02315	619659	0	-0.0351011	0.00349222	9.07241e-24	-0.0351011	0.0034925	9.1474e-24	IKBKAP	overlapping	2	×			×
rs550057	9	136146597	T	0.253614	0.252126	448086	0.00878738	0.0137867	0.0014673	5.66874e-21	0.0138945	0.00146749	2.84641e-21	ABO	overlapping	2			×	×
rs3829109	9	139256766	A	0.270695	0.273484	535489	0	-0.0119131	0.00131434	1.2584e-19	-0.0120131	0.00131448	6.30017e-20	DNLZ	overlapping	1				×
rs11257655	10	12307894	T	0.206942	0.20425	575285	0	0.0129925	0.00139078	9.46432e-21	0.0129925	0.00139089	9.52714e-21	CDC123*	upstream	3		×	×	×
rs2839671	10	26505822	A	0.177335	0.175857	586840	0	-0.0128186	0.00146054	1.68459e-18	-0.0128186	0.00146064	1.69312e-18	GAD2	overlapping	1				×
rs61856594	10	52637925	G	0.297051	0.296925	448375	0	-0.00891692	0.00139667	1.72047e-10	-0.00891692	0.00139673	1.72365e-10	A1CF	overlapping	3		×	×	×
rs9645500	10	70986723	T	0.307086	0.307975	579413	0	0.00682997	0.00121713	2.00516e-08	0.00682997	0.00121716	2.00688e-08	LOC101928994;HKDC1	overlapping	1				×
rs1886280	10	89357516	T	0.382719	0.387197	531375	0.0115388	0.00809574	0.00120618	1.92093e-11	0.00820232	0.0012063	1.04922e-11	MINPP1*	upstream	1				×
rs2785137	10	95386207	A	0.332594	0.33264	590565	0	-0.00944107	0.00118032	1.2573e-15	-0.00952893	0.00118046	6.90274e-16	PDE6C	overlapping	2	×			×
rs11195502	10	113039667	T	0.0903561	0.0910115	575545	0.013086	-0.0313184	0.00196454	3.24593e-57	-0.0317433	0.00196514	1.07782e-58	ADRA2A*	upstream	2	×			×
rs7903146	10	114758349	T	0.285492	0.29	590131	0	0.0203524	0.0012315	2.36509e-61	0.0206096	0.00123189	7.91635e-63	TCF7L2	overlapping	3	×	×		×
rs2674346	10	126078126	G	0.180168	0.181268	519572	0	-0.00846366	0.00154268	4.10326e-08	-0.00846366	0.00154272	4.10683e-08	OAT*	downstream	1				×
rs3842748	11	2181395	C	0.22812	0.23039	476136	0.252072	0.0142906	0.00147586	3.56538e-22	0.0167403	0.00152229	3.95885e-28	INS-IGF2;INS	overlapping	1				×
rs4930044	11	2196349	A	0.376841	0.37954	446727	0.0029198	-0.00634007	0.00131947	1.54752e-06	-0.00978339	0.00136087	6.52354e-13	MIR4686*	upstream	1				×
rs231362	11	2691471	A	0.47669	0.474575	546207	0.00216259	-0.00872073	0.00115774	4.97685e-14	-0.00852017	0.00115793	1.86549e-13	KCNQ1;KCNQ1OT1	overlapping	3		×	×	×
rs204928	11	8254433	A	0.487276	0.484442	500660	0.00892154	0.00973695	0.00120832	7.73944e-16	0.00976283	0.00120857	6.58447e-16	LMO1	overlapping	1				×
rs34718245	11	11863080	A	0.144093	0.141283	445615	0.0071236	-0.0121245	0.00182295	2.91091e-11	-0.012067	0.00182328	3.63283e-11	USP47	overlapping	2			×	×
rs4148646	11	17415190	C	0.357409	0.358408	461702	0	0.00842018	0.00131238	1.39953e-10	0.00857259	0.00131252	6.51668e-11	ABCC8	overlapping	1				×
rs7944584	11	47336320	T	0.276728	0.277205	571371	0.044921	-0.0192011	0.00126353	3.73909e-52	-0.0195356	0.00126506	8.48251e-54	MADD	overlapping	2	×			×
rs2697920	11	47370607	T	0.346618	0.3471	574568	0	0.00617966	0.00118473	1.82757e-07	0.00700005	0.00118595	3.58088e-09	MYBPC3	overlapping	1				×
rs174549	11	61571382	A	0.310015	0.30675	585133	0	-0.0168181	0.00120782	4.50591e-44	-0.0168181	0.00120802	4.65294e-44	FADS1	overlapping	1				×
rs11603334	11	72432985	A	0.155433	0.151975	626024	0	-0.0142028	0.00149072	1.61152e-21	-0.0142028	0.00149083	1.62216e-21	ARAP1	overlapping	2	×			×
rs10830961	11	92694757	G	0.390762	0.392461	562762	0.914308	0.0108874	0.00116752	1.10742e-20	0.0265447	0.00229281	5.36735e-31	MTNR1B*	downstream	1				×
rs10466351	11	92697981	T	0.385363	0.389294	460710	0.742757	-0.000149603	0.00129376	0.907942	-0.0355855	0.00233858	2.74013e-52	MTNR1B*	downstream	2	×			×
rs10830963	11	92708710	G	0.273894	0.2774	562907	0	0.0139519	0.00127719	8.86075e-28	0.016315	0.00190277	9.96574e-18	MTNR1B	overlapping	3	×		×	×
rs71274822	12	27955071	CT	0.200741	0.198738	437844	0	-0.00919985	0.0016124	1.15879e-08	-0.00919985	0.00161246	1.16019e-08	KLHL42	overlapping	1				×
rs77562372	12	47194688	T	0.0673658	0.0694354	460858	0	0.0141081	0.00251152	1.93892e-08	0.0141081	0.00251161	1.94101e-08	SLC38A4	overlapping	1				×
rs4760278	12	57771153	A	0.225407	0.224287	592445	0	-0.0109426	0.00132874	1.79117e-16	-0.0109426	0.00132882	1.79813e-16	R3HDM2	overlapping	1				×
rs10860202	12	97792690	C	0.47157	0.471321	515084	-0.0629675	-0.00728595	0.00119286	1.00907e-09	-0.00695223	0.00119682	6.2885e-09	RMST*	downstream	1				×
rs1012971	12	97827796	C	0.352004	0.349895	580779	-0.174868	-0.00562517	0.00117419	1.662e-06	-0.00819559	0.00119321	6.48673e-12	RMST*	downstream	1				×
rs1592499	12	97852758	C	0.0577256	0.0564363	607114	0	-0.0234234	0.00235162	2.26855e-23	-0.0253488	0.00239062	2.87172e-26	RMST*	downstream	1				×
rs6489811	12	121893626	A	0.482504	0.478225	530134	0	-0.00688121	0.00117463	4.67897e-09	-0.00688121	0.00117466	4.68416e-09	KDM2B	overlapping	1				×
rs11610045	12	133063768	A	0.495344	0.497085	448942	0	0.00818216	0.00127569	1.41835e-10	0.00818216	0.00127575	1.42102e-10	FBRSL1*	downstream	1				×
rs34584161	13	26776999	G	0.236704	0.239	459376	0.00206594	0.0143072	0.00148332	5.13943e-22	0.014163	0.0014835	1.33513e-21	RNF6	overlapping	2			×	×
rs11619319	13	28487599	G	0.220898	0.2247	598234	-0.305981	0.0185368	0.00133172	4.82208e-44	0.01617	0.00138118	1.16848e-31	PDX1-AS1	overlapping	3		×	×	×
rs58572472	13	28501137	A	0.241802	0.240935	445895	-0.0025478	-0.0137696	0.00149463	3.17887e-20	-0.00885721	0.00154984	1.09766e-08	PDX1*	upstream	1				×
rs576674	13	33554302	G	0.167015	0.164475	553821	0	0.0184124	0.00153948	5.74386e-33	0.0180276	0.0015399	1.17354e-31	KL*	downstream	1				×
rs2806926	13	46521667	C	0.297575	0.293841	599731	0	-0.00814539	0.00120703	1.49595e-11	-0.00814539	0.00120707	1.49854e-11	ZC3H13*	downstream	1				×
rs604607	13	80764731	C	0.306811	0.304337	437834	0	-0.00786296	0.00140049	1.97193e-08	-0.00786296	0.00140054	1.97416e-08	SPRY2*	downstream	2			×	×
rs35889227	14	90055468	G	0.368716	0.369446	449135	0	0.016496	0.00132157	9.34525e-36	0.016496	0.00132179	9.60112e-36	FOXN3	overlapping	3		×	×	×
rs12888855	14	100830818	A	0.228834	0.23311	571650	0	-0.0114788	0.0013455	1.44773e-17	-0.0114788	0.00134559	1.45445e-17	WARS	overlapping	2	×			×
rs882829	15	40607689	G	0.0735326	0.0730077	487553	0	-0.0137216	0.00234493	4.86864e-09	-0.0137216	0.00234501	4.87448e-09	PLCB2*	upstream	1				×
rs731820	15	62378136	A	0.450378	0.446693	413226	0.0101764	0.00954827	0.0013362	8.94334e-13	0.00964615	0.00133634	5.26302e-13	C2CD4A*	upstream	1				×
rs67507374	15	64038340	A	0.307307	0.306425	441900	0	-0.0102733	0.00139337	1.66824e-13	-0.0103723	0.00139352	9.82479e-14	HERC1	overlapping	3		×	×	×
rs7178572	15	77747190	A	0.288168	0.28415	607193	0.00176736	-0.00951805	0.00121092	3.83481e-15	-0.00950677	0.00121098	4.14403e-15	HMG20A	overlapping	2	×			×
rs783533	15	83250186	T	0.422923	0.422603	457731	-0.00645475	-0.00782235	0.00127862	9.48649e-10	-0.00776319	0.00127869	1.26957e-09	CPEB1	overlapping	1				×
rs2301825	15	91528070	G	0.128794	0.130041	580944	-0.00658281	0.00998022	0.00167387	2.48634e-09	0.00999783	0.00167399	2.33694e-09	PRC1;PRC1-AS1	overlapping	1				×
rs6598541	15	99271135	A	0.354814	0.354332	585265	0	0.00801961	0.00116755	6.47597e-12	0.00806534	0.00116762	4.93206e-12	IGF1R	overlapping	2	×			×
rs112374228	16	295117	G	0.148698	0.150716	460845	-0.0108566	-0.0168944	0.00176928	1.31267e-21	-0.0167898	0.00176955	2.35154e-21	FAM234A	overlapping	1				×
rs72764661	16	4229342	G	0.150466	0.152525	441822	0	0.0101839	0.0017983	1.48693e-08	0.0100025	0.00179847	2.67182e-08	SRL*	downstream	1				×
rs118179826	16	18784536	C	0.380368	0.3799	437199	0	0.00787132	0.00133133	3.372e-09	0.00787132	0.00133138	3.37671e-09	RPS15A*	downstream	1				×
rs8044995	16	68189340	A	0.160229	0.161691	587430	0	-0.0106654	0.00152007	2.27702e-12	-0.0106654	0.00152013	2.28172e-12	NFATC3	overlapping	2	×			×
rs869426	16	84120784	T	0.29195	0.292409	530109	0	-0.00877549	0.00129099	1.06466e-11	-0.00877549	0.00129105	1.0668e-11	MBTPS1	overlapping	1				×
rs7210932	17	2272024	T	0.4694	0.470769	507260	0	0.00672011	0.00120234	2.28123e-08	0.00672011	0.00120238	2.28341e-08	SGSM2	overlapping	1				×
rs7219123	17	17337839	G	0.410011	0.411202	428945	0	0.00952317	0.00132667	7.06196e-13	0.00952317	0.00132675	7.08382e-13	MED9*	downstream	1				×
rs8614	17	27588806	A	0.182405	0.1829	566034	0	-0.0104456	0.0014709	1.23376e-12	-0.0104456	0.00147096	1.23653e-12	NUFIP2	overlapping	1				×
rs2055794	17	43951717	A	0.225174	0.221703	536836	0.00243694	-0.00846358	0.00139641	1.35325e-09	-0.00848804	0.00139646	1.2151e-09	MAPT-AS1	overlapping	1				×
rs12452315	17	45479446	C	0.489568	0.481337	545060	0	0.00836866	0.00115796	4.93467e-13	0.00838568	0.00115802	4.43992e-13	EFCAB13	overlapping	1				×
rs4459609	17	61548948	C	0.378857	0.375615	567318	-0.0137307	0.00642828	0.00116964	3.88624e-08	0.00651791	0.00116976	2.51804e-08	ACE*	downstream	1				×
rs1808335	17	66448490	A	0.22908	0.232356	439441	0	0.00962397	0.00153406	3.52971e-10	0.00972728	0.00153424	2.29578e-10	PRKAR1A;WIPI1	overlapping	1				×
rs2278413	19	39437411	T	0.27805	0.277857	448069	0.00455744	-0.00943707	0.00142496	3.52716e-11	-0.00938101	0.00142504	4.61106e-11	FBXO17	overlapping	2			×	×
rs2302593	19	46196634	G	0.487088	0.48755	545754	0	-0.0110569	0.00115731	1.2485e-21	-0.0110254	0.00115742	1.63635e-21	QPCTL	overlapping	2	×			×
rs6048205	20	22559601	G	0.0433623	0.043175	606364	0.00116805	-0.0309253	0.00269443	1.71216e-30	-0.0309409	0.00269472	1.62402e-30	LINC00261*	upstream	2	×			×
rs10154001	20	32458499	A	0.25541	0.258552	456525	-0.00799893	0.00822305	0.00145039	1.43187e-08	0.00831801	0.00145048	9.77058e-09	CHMP4B*	upstream	1				×
rs6072275	20	39743905	A	0.151521	0.154275	600009	0.00565158	0.0117488	0.0015387	2.24871e-14	0.0118717	0.00153883	1.21203e-14	TOP1;PLCG1-AS1	overlapping	1				×
rs2284265	20	43517041	T	0.268822	0.269527	458435	0.00207444	-0.0114158	0.00142363	1.06823e-15	-0.011487	0.00142375	7.13745e-16	YWHAB	overlapping	1				×
rs2255805	20	51627634	C	0.420421	0.419502	508311	-0.00373174	0.00737252	0.00121432	1.26852e-09	0.00736334	0.00121437	1.33187e-09	TSHZ2	overlapping	3		×	×	×
rs6026544	20	57394420	C	0.456903	0.456	530628	0.00421693	-0.00755736	0.00117774	1.39129e-10	-0.00756467	0.0011778	1.33864e-10	GNAS-AS1	overlapping	1				×
rs2145166	20	62149840	A	0.139141	0.142188	483341	0	0.0124691	0.00177611	2.21112e-12	0.012515	0.00177621	1.84242e-12	PPDPF*	downstream	3		×	×	×
rs6006393	22	30590026	T	0.114966	0.114682	582880	0	-0.0119643	0.00175484	9.23952e-12	-0.0119643	0.00175491	9.25664e-12	HORMAD2*	upstream	1				×

## Sheet: Supplementary Data 7
Supplementary Data 7. The summary statistics of SNP rs1881415 detected to have heterogeneity in genetic effects across fasting time in the current study.
SNP	CHR	POS	A1	A2	Subgroup/phenotype	A1FREQ	BETA	SE	P	N	Source
rs1881415	15	62388530	C	T	0-2h	0.432434	0.0198234	0.00376059	1.4e-07	95,199	Current study
					3h*	0.433031	0.0142179	0.0025563	5.8e-09	108,222
					4h	0.431423	0.00369083	0.00254792	0.16	80,645
					5h	0.431994	-0.003255	0.00324728	0.27	43,938
					6-24h	0.434452	-0.00472168	0.00360478	0.17	39,423
					mega-RG	0.432552	0.00945315	0.00145966	7e-11	367,427
					meta-RG	0.432552	0.0063213	0.00134893	2.7838e-06	367,428
					metaGLU	0.432521	0.00245099	0.00127816	0.0551627	367,429
					2h glucose*	0.418	0.0445	0.0078	1.01e-08	63396	Chen et al. (2021)
					Fasting glucose*		-0.0209	0.0017	1.02e-31	200622
					Fasting insulin		0.0003	0.0019	0.668	151013
					HbA1c		0.0001	0.0013	0.742	146806
					T2D*	0.439	-0.0462	0.0065	1.1e-12	684683	Mahajan et al. (2022)
* reach genome-wide significance in this subgroup/for this phenotype
Chen, J. et al. The trans-ancestral genomic architecture of glycemic traits. Nat. Genet. 53, 840–860 (2021)
Mahajan, A. et al. Multi-ancestry genetic study of type 2 diabetes highlights the power of diverse populations for discovery and translation. Nat. Genet. 54, 560–572 (2022)

## Sheet: Supplementary Data 8
Supplementary Data 8. Genetic correlation between fasting glucose (FG), random glucose (RG) and other traits (N=245). Genetic correlation (rg) was calculated between FG/RG and 245 traits (we manually replaced the GWAS summary statistics of T2D with a more recent study than that included in LD Hub). Significant genetic correlations were defined at the Bonferroni-corrected P-value < 2.04 × 10-4 (0.…
Columns are: Trait1, Trait2, the two traits used to estimate rg; PMID, PubMed ID of trait with which rg was calculated; ethnicity, the ethnicity of samples used for each of the GWAS in LD Hub (trait2); rg, se, z and p, genetic correlation, respective standard error and z-score, and P-value; h2_obs, h2_obs_se, observed scale h2 for trait 2 and respective standard error; h2_int, h2_int_se, single-t…
Trait 1	Trait 2	PMID	ethnicity	rg	se	z	p	h2_obs	h2_obs_se	h2_int	h2_int_se	gcov_int	gcov_int_se
FG	Adiponectin	22479202	Mixed	-0.0688	0.1112	-0.6183	0.5363	0.1191	0.0331	1.028	0.0166	-0.0354	0.0094
FG	Age of smoking initiation	20418890	European	-0.1632	0.1478	-1.1036	0.2698	0.0644	0.0226	0.9984	0.0103	0.0067	0.0073
FG	Child birth length	25281659	European	-0.0119	0.0994	-0.1193	0.905	0.1566	0.0271	1.0017	0.0109	-0.0113	0.0092
FG	Child birth weight	23202124	European	-0.1658	0.109	-1.5202	0.1285	0.13	0.0249	1.0012	0.0104	-0.007	0.0098
FG	Body mass index	20935630	European	0.233	0.0771	3.0211	0.0025	0.1624	0.011	1.1477	0.0228	0.1016	0.0106
FG	Body fat	26833246	Mixed	0.0875	0.0835	1.0485	0.2944	0.1104	0.0106	0.9178	0.0114	0.0645	0.009
FG	Coronary artery disease	26343387	Mixed	0.076	0.063	1.2066	0.2276	0.0757	0.0077	1.0891	0.02	0.0253	0.0105
FG	Childhood IQ	23358156	European	0.0464	0.0996	0.466	0.6412	0.2509	0.0551	1.0109	0.0128	-0.0242	0.0084
FG	Childhood obesity	22484627	European	-0.0468	0.0755	-0.6198	0.5354	0.3985	0.0491	0.9386	0.0115	0.0241	0.0084
FG	Cigarettes smoked per day	20418890	European	0.0087	0.142	0.0616	0.9509	0.0494	0.018	1.0159	0.0098	0.0092	0.0083
FG	Type 2 Diabetes	30297969	European	0.5585	0.067	8.3421	7.2961e-17	0.1276	0.0249	0.9849	0.0164	0.0286	0.0093
FG	Depressive symptoms	27089181	European	0.0163	0.0728	0.2235	0.8232	0.0541	0.0048	0.9847	0.0125	0.0045	0.0094
FG	Eczema	26482879	Mixed	-0.1075	0.1113	-0.9664	0.3339	0.0689	0.0175	1.0171	0.0107	0.0059	0.0084
FG	Years of schooling 2016	27225129	European	-0.1669	0.0574	-2.9075	0.0036	0.1275	0.0058	0.9363	0.0191	-0.0156	0.0095
FG	ICV	25607358	European	-0.2533	0.1589	-1.5936	0.111	0.1894	0.0559	0.9998	0.0111	0.003	0.0086
FG	Mean Accumbens	25607358	European	-0.2787	0.1675	-1.6643	0.0961	0.0978	0.046	0.9775	0.0105	0.0095	0.0088
FG	Mean Caudate	25607358	European	-0.0207	0.126	-0.1642	0.8696	0.2035	0.0481	0.979	0.0101	0.001	0.0081
FG	Mean Hippocampus	25607358	European	-0.0133	0.1378	-0.0965	0.9232	0.1384	0.0512	0.9911	0.0111	-0.004	0.008
FG	Mean Pallidum	25607358	European	-0.0804	0.1435	-0.5604	0.5752	0.1737	0.0519	0.9716	0.0114	0.009	0.009
FG	Mean Putamen	25607358	European	-0.0479	0.101	-0.4745	0.6351	0.2969	0.0616	0.9496	0.0119	0.0038	0.0091
FG	Mean Thalamus	25607358	European	0.05	0.1304	0.3835	0.7013	0.1163	0.0459	0.9923	0.0112	-0.0076	0.0077
FG	Crohns disease	26192919	European	-0.1603	0.0657	-2.4411	0.0146	0.4776	0.0753	1.0381	0.0227	0.017	0.0095
FG	Inflammatory Bowel Disease (Euro)	26192919	European	-0.0791	0.0795	-0.9947	0.3199	0.301	0.0431	1.0747	0.0215	0.0149	0.0108
FG	Ulcerative colitis	26192919	European	-0.0058	0.108	-0.054	0.957	0.2227	0.0411	1.0655	0.0179	0.0091	0.0106
FG	Extreme bmi	23563607	European	0.2334	0.0892	2.6163	0.0089	0.699	0.0718	1.0502	0.0168	0.0516	0.01
FG	Forearm Bone mineral density	26367794	Mixed	0.196	0.7367	0.266	0.7902	0.0151	0.0496	1.033	0.01	0.001	0.0086
FG	Fasting glucose main effect	22581228	European	1.2359	0.1187	10.4085	2.27e-25	0.0735	0.0295	1.072	0.0269	0.7256	0.0314
FG	Fasting insulin main effect	22581228	European	0.5003	0.2122	2.3576	0.0184	0.0509	0.0137	1.0562	0.0124	0.1842	0.0096
FG	Fasting proinsulin	20081858	European	0.2372	0.1909	1.2423	0.2141	0.2373	0.1397	0.9732	0.0209	0.0121	0.0134
FG	Femoral Neck bone mineral density	26367794	Mixed	0.1465	0.0819	1.7889	0.0736	0.1213	0.0185	0.9792	0.0135	-0.0117	0.0089
FG	Urinary albumin-to-creatinine ratio (non-diabetes)	26631737	European	0.1752	0.1435	1.2209	0.2221	0.0449	0.0124	1.005	0.0105	0.0095	0.0085
FG	Chronic Kidney Disease	26831199	Mixed	-0.1359	0.1859	-0.7311	0.4647	0.0181	0.0075	1.0172	0.0146	0.0119	0.0107
FG	Serum creatinine (non-diabetes)	26831199	Mixed	-0.0081	0.0896	-0.0899	0.9284	0.1175	0.0147	0.9829	0.0241	-0.0136	0.0128
FG	Serum creatinine	26831199	Mixed	0.0086	0.089	0.0966	0.9231	0.1088	0.013	0.9844	0.025	-0.0141	0.0128
FG	Serum cystatin c	26831199	Mixed	-0.0238	0.0818	-0.2912	0.7709	0.1531	0.0727	0.9771	0.018	-0.0099	0.0085
FG	Urinary albumin-to-creatinine ratio	26631737	European	0.2374	0.1391	1.7062	0.088	0.0446	0.0105	0.9975	0.0099	0.0138	0.0084
FG	Former vs Current smoker	20418890	European	0.0695	0.1186	0.5858	0.558	0.0585	0.0144	1.0079	0.0099	-0.0172	0.0079
FG	Asthma	17611496	European	0.0481	0.1367	0.3517	0.7251	0.1049	0.034	1.0252	0.013	-0.0096	0.0101
FG	Anorexia Nervosa	24514567	European	-0.0713	0.0775	-0.9198	0.3577	0.2917	0.0361	1.0049	0.0111	-0.0012	0.008
FG	Extreme height	23563607	European	0.0326	0.0655	0.4968	0.6193	1.2758	0.1345	1.0314	0.0275	-0.0043	0.0121
FG	Extreme waist-to-hip ratio	23563607	European	0.1756	0.1852	0.9486	0.3428	0.2949	0.0626	0.9968	0.0108	0.0147	0.0106
FG	Height_2010	20881960	European	0.0075	0.0538	0.1391	0.8893	0.2749	0.0227	1.0919	0.0381	-0.0051	0.0121
FG	Obesity class 1	23563607	European	0.2263	0.0728	3.1103	0.0019	0.2013	0.0129	1.0865	0.0209	0.0873	0.0106
FG	Obesity class 2	23563607	European	0.2556	0.0807	3.1684	0.0015	0.1753	0.0154	1.0362	0.0171	0.0531	0.01
FG	Obesity class 3	23563607	European	0.2427	0.1079	2.2499	0.0245	0.1183	0.0175	0.9948	0.0143	0.0247	0.0101
FG	Overweight	23563607	European	0.2181	0.0782	2.7875	0.0053	0.1036	0.0075	1.0824	0.0172	0.0834	0.0103
FG	Neo-conscientiousness	21173776	European	0.1016	0.1606	0.6324	0.5271	0.0731	0.0378	1.0042	0.0113	0.0065	0.0078
FG	Neo-openness to experience	21173776	European	-0.0722	0.1499	-0.4815	0.6302	0.0878	0.0301	1.0004	0.0096	-0.0026	0.0091
FG	HDL cholesterol	20686565	European	-0.4395	0.3649	-1.2045	0.2284	0.0379	0.0594	1.3504	0.1531	-0.0354	0.0143
FG	Hip circumference	25673412	European	0.1736	0.0652	2.6625	0.0078	0.1274	0.0074	0.8605	0.0154	0.0924	0.0095
FG	Alzheimers disease	24162737	European	-0.0385	0.1359	-0.2832	0.777	0.0344	0.0413	1.0823	0.0605	0.0133	0.0082
FG	Infant head circumference	22504419	European	-0.0246	0.1119	-0.2201	0.8258	0.2466	0.0555	0.9855	0.0106	-0.0134	0.0084
FG	LDL cholesterol	20686565	European	-0.0808	0.1092	-0.7399	0.4593	0.0414	0.0424	1.2797	0.1014	0.0255	0.01
FG	Leptin_adjBMI	26833098	European	0.1792	0.1366	1.312	0.1895	0.0977	0.0199	1.0074	0.0102	0.0016	0.0094
FG	Leptin_not_adjBMI	26833098	European	0.3162	0.14	2.2584	0.0239	0.1069	0.0173	0.9959	0.0099	0.0297	0.0092
FG	Lumbar Spine bone mineral density	26367794	Mixed	0.1423	0.0909	1.5658	0.1174	0.1125	0.0179	0.9952	0.014	-0.0079	0.0083
FG	2hr glucose adjusted for BMI	20081857	European	-0.1822	0.2765	-0.6592	0.5098	0.0522	0.0423	1.0172	0.0111	0.105	0.0107
FG	HbA1C	20858683	European	0.3364	0.2125	1.5829	0.1134	0.0366	0.0179	1.0515	0.014	0.0997	0.0131
FG	HOMA-B	20081858	European	-0.3437	0.2355	-1.4594	0.1445	0.0577	0.0182	1.03	0.012	-0.128	0.0162
FG	HOMA-IR	20081858	European	0.6575	0.2617	2.5126	0.012	0.0251	0.0159	1.0589	0.0108	0.1794	0.0082
FG	Age at Menarche	25231870	European	-0.0018	0.0494	-0.0354	0.9717	0.2265	0.0137	0.91	0.0219	-0.0214	0.0108
FG	Age at Menopause	26414677	European	-0.0178	0.0909	-0.1958	0.8448	0.1369	0.0222	1.0015	0.0263	0.0077	0.0099
FG	Heart rate	23583979	Mixed	-0.0305	0.085	-0.3589	0.7197	0.0731	0.0119	1.0382	0.0158	0.0416	0.01
FG	Serumurate overweight	25811787	European	0.0163	0.0929	0.1754	0.8608	0.6258	0.3797	0.9495	0.0476	0.0432	0.0092
FG	Mean platelet volume	22139419	European	0.0299	0.0831	0.3593	0.7193	0.3288	0.0636	0.9826	0.0181	0.0008	0.0095
FG	Neuroticism	27089181	European	0.0332	0.0567	0.586	0.5578	0.093	0.0099	0.9773	0.0214	0.0053	0.0089
FG	Attention deficit hyperactivity disorder	20732625	European	-0.1234	0.1775	-0.6953	0.4869	0.2016	0.1181	1.0144	0.0103	0.0111	0.0089
FG	Bipolar disorder	21926972	European	-0.0184	0.0815	-0.2255	0.8216	0.4616	0.0455	1.0127	0.0127	-0.012	0.0099
FG	PGC cross-disorder analysis	23453885	European	-0.086	0.0677	-1.2711	0.2037	0.1708	0.015	1.0183	0.0149	0.0063	0.0105
FG	Major depressive disorder	22472876	European	-0.012	0.1109	-0.1086	0.9135	0.1476	0.0318	1.0173	0.0108	0.001	0.0089
FG	Parkinsons disease	19915575	European	-0.0422	0.1017	-0.4148	0.6783	0.2873	0.1334	1.1376	0.0127	0.0015	0.0071
FG	Platelet count	22139419	European	0.0211	0.0848	0.2489	0.8035	0.1276	0.0162	1.0078	0.0182	0.0101	0.0099
FG	Rheumatoid Arthritis	24390342	European	0.0094	0.0793	0.1187	0.9055	0.1523	0.0378	1.0371	0.0311	-0.0049	0.0094
FG	Schizophrenia	25056061	Mixed	-0.0292	0.0429	-0.6808	0.496	0.455	0.0225	1.0639	0.0201	0.0009	0.0107
FG	College completion	23722424	European	-0.1162	0.0835	-1.3921	0.1639	0.0834	0.0072	1.0202	0.013	-0.0275	0.0092
FG	Acetoacetate	27005778	European	0.1742	0.1534	1.1357	0.2561	0.0734	0.0333	0.9759	0.0106	-0.0142	0.0077
FG	Acetate	27005778	European	0.38	0.2615	1.4533	0.1461	0.0399	0.024	1.0113	0.0097	-0.0198	0.0098
FG	Alanine	27005778	European	-0.1911	0.1932	-0.9888	0.3228	0.0997	0.0318	1.0056	0.0123	0.0489	0.0109
FG	Albumin	27005778	European	0.1679	0.1342	1.2509	0.211	0.092	0.0302	0.9732	0.0095	-0.0016	0.0073
FG	Apolipoprotein A-I	27005778	European	-0.414	0.3479	-1.1901	0.234	0.0441	0.0541	1.0269	0.0264	-0.0059	0.0102
FG	Apolipoprotein B	27005778	European	-0.0126	0.2263	-0.0559	0.9555	0.0749	0.0607	1.0303	0.0287	0.0155	0.0099
FG	Ratio of bisallylic groups to double bonds	27005778	European	0.1009	0.1286	0.784	0.433	0.2581	0.0679	1.0005	0.0359	-0.0216	0.0115
FG	Ratio of bisallylic groups to total fatty acids	27005778	European	0.121	0.1339	0.9039	0.366	0.2725	0.0709	0.9972	0.029	-0.0233	0.0111
FG	Average number of methylene groups per a double bond	27005778	European	-0.1214	0.1409	-0.8615	0.389	0.2107	0.0597	1.002	0.0257	0.0243	0.011
FG	Citrate	27005778	European	0.3704	0.1637	2.2634	0.0236	0.069	0.0263	1.0118	0.0105	-0.014	0.0081
FG	Creatinine	27005778	European	0.0142	0.1305	0.1085	0.9136	0.0931	0.0345	1.025	0.0132	0.0006	0.009
FG	Average number of double bonds in a fatty acid chain	27005778	European	0.1679	0.1498	1.1208	0.2624	0.1531	0.0433	1.0157	0.0229	-0.0211	0.0108
FG	22:6 docosahexaenoic acid	27005778	European	-0.0781	0.2122	-0.3681	0.7128	0.0846	0.0434	1.0094	0.0126	0.0036	0.0092
FG	Free cholesterol to esterified cholesterol ratio	27005778	European	-0.2472	0.3769	-0.656	0.5118	0.0477	0.0678	1.0259	0.02	0.0081	0.0089
FG	Description of average fatty acid chain length; not actual carbon number	27005778	European	0.0576	0.1838	0.3133	0.7541	0.0877	0.0418	0.9871	0.0108	-0.0117	0.0083
FG	Omega-3 fatty acids	27005778	European	-0.1434	0.2235	-0.6417	0.5211	0.1365	0.0548	1.002	0.0137	0.0132	0.0111
FG	Omega-9 and saturated fatty acids	27005778	European	-0.1713	0.2824	-0.6065	0.5442	0.0829	0.0547	1.0016	0.0125	0.0272	0.0108
FG	Free cholesterol	27005778	European	-0.1249	0.231	-0.5405	0.5889	0.0526	0.056	1.039	0.0181	0.0005	0.0083
FG	Glucose	27005778	European	0.7655	0.1641	4.6658	3.07e-06	0.0813	0.031	1.0037	0.0126	0.0967	0.0157
FG	Glutamine	27005778	European	0.1197	0.1733	0.6909	0.4896	0.0755	0.0253	1.0116	0.0113	-0.0144	0.0087
FG	Glycoprotein acetyls; mainly a1-acid glycoprotein	27005778	European	-0.0245	0.1704	-0.1438	0.8856	0.1169	0.0349	0.9802	0.0098	0.0397	0.0087
FG	Total cholesterol in HDL	27005778	European	-0.3983	0.5701	-0.6986	0.4848	0.0271	0.0567	1.0502	0.0327	-0.0196	0.0096
FG	Mean diameter for HDL particles	27005778	European	-0.1654	0.3461	-0.4778	0.6328	0.0375	0.0559	1.0585	0.0363	-0.0295	0.0095
FG	Total cholesterol in IDL	27005778	European
FG	Free cholesterol in IDL	27005778	European	-0.0621	0.2559	-0.2428	0.8082	0.0292	0.0672	1.061	0.0383	-0.0006	0.0083
FG	Total lipids in IDL	27005778	European
FG	Concentration of IDL particles	27005778	European
FG	Phospholipids in IDL	27005778	European
FG	Triglycerides in IDL	27005778	European	-0.1936	0.2471	-0.7834	0.4334	0.0524	0.0482	1.0484	0.0256	0.0158	0.0096
FG	Isoleucine	27005778	European	-0.1111	0.2515	-0.4417	0.6587	0.0651	0.0303	0.9996	0.0115	0.0417	0.0107
FG	Total cholesterol in large HDL	27005778	European	-0.2926	0.6035	-0.4848	0.6278	0.0208	0.0542	1.0624	0.0334	-0.0264	0.0097
FG	Cholesterol esters in large HDL	27005778	European	-0.2037	0.4182	-0.4871	0.6262	0.0338	0.0587	1.0551	0.0319	-0.0258	0.0098
FG	Free cholesterol in large HDL	27005778	European	-0.2226	0.3529	-0.6308	0.5282	0.0399	0.0496	1.0539	0.0309	-0.0292	0.0097
FG	Total lipids in large HDL	27005778	European	-0.1995	0.3158	-0.6317	0.5276	0.0525	0.0579	1.0487	0.0323	-0.0266	0.0097
FG	Concentration of large HDL particles	27005778	European	-0.2051	0.303	-0.677	0.4984	0.0565	0.0575	1.0465	0.0325	-0.0258	0.0097
FG	Phospholipids in large HDL	27005778	European	-0.2138	0.283	-0.7553	0.4501	0.0629	0.0558	1.0393	0.0303	-0.0249	0.0095
FG	Total cholesterol in large LDL	27005778	European	0.0787	0.3222	0.2441	0.8071	0.0329	0.0787	1.0511	0.0443	0.0002	0.0085
FG	Cholesterol esters in large LDL	27005778	European	0.0165	0.2389	0.0691	0.9449	0.0505	0.086	1.0442	0.0424	0.0028	0.009
FG	Free cholesterol in large LDL	27005778	European	0.1161	0.5601	0.2073	0.8358	0.0283	0.0829	1.0547	0.0469	-0.0038	0.0082
FG	Total lipids in large LDL	27005778	European	-0.0007	0.255	-0.0027	0.9978	0.045	0.0864	1.0479	0.0428	0.004	0.0091
FG	Concentration of large LDL particles	27005778	European	-0.0246	0.2569	-0.0957	0.9238	0.0441	0.0832	1.0494	0.0412	0.0054	0.0091
FG	Phospholipids in large LDL	27005778	European	0.0072	0.3294	0.022	0.9825	0.0282	0.0732	1.0531	0.0413	0.004	0.0086
FG	Total cholesterol in large VLDL	27005778	European	-0.1691	0.1868	-0.9053	0.3653	0.1199	0.0382	1.0011	0.0131	0.0337	0.0105
FG	Cholesterol esters in large VLDL	27005778	European	-0.0652	0.1775	-0.3671	0.7135	0.1618	0.0465	0.9882	0.014	0.027	0.0103
FG	Free cholesterol in large VLDL	27005778	European	-0.1737	0.1799	-0.9652	0.3345	0.1299	0.0402	0.9953	0.0134	0.0345	0.0109
FG	Total lipids in large VLDL	27005778	European	-0.1042	0.1753	-0.5945	0.5522	0.1467	0.0421	0.9872	0.0129	0.0274	0.01
FG	Concentration of large VLDL particles	27005778	European	-0.1149	0.1999	-0.5748	0.5654	0.1371	0.0467	0.9793	0.0134	0.0294	0.0105
FG	Phospholipids in large VLDL	27005778	European	-0.1315	0.2005	-0.656	0.5118	0.1238	0.0428	0.9945	0.0139	0.0311	0.0108
FG	Triglycerides in large VLDL	27005778	European	-0.1153	0.1926	-0.5986	0.5494	0.126	0.0398	0.9896	0.0134	0.0287	0.0104
FG	18:2 linoleic acid (LA)	27005778	European	-0.1903	0.1871	-1.0171	0.3091	0.1112	0.0636	1.0183	0.0162	0.0022	0.0099
FG	Total cholesterol in LDL	27005778	European	0.0716	0.2565	0.279	0.7802	0.0461	0.0871	1.0442	0.0477	0.0009	0.0089
FG	Mean diameter for LDL particles	27005778	European	-0.0845	0.3967	-0.2129	0.8314	0.0279	0.0366	1.0173	0.0198	-0.0143	0.0093
FG	Leucine	27005778	European	-0.147	0.2643	-0.5564	0.578	0.045	0.0285	1.0101	0.0127	0.0398	0.0097
FG	Total cholesterol in medium HDL	27005778	European	-0.3774	0.262	-1.4406	0.1497	0.0485	0.0402	1.009	0.0205	0.0023	0.009
FG	Cholesterol esters in medium HDL	27005778	European	-0.3642	0.285	-1.2775	0.2014	0.0485	0.0421	1.0101	0.0184	0.0035	0.0092
FG	Free cholesterol in medium HDL	27005778	European	-0.3517	0.2123	-1.6566	0.0976	0.0702	0.0369	1.0015	0.019	-3.12e-05	0.0092
FG	Total lipids in medium HDL	27005778	European	-0.4013	0.2268	-1.7696	0.0768	0.0716	0.0355	0.9974	0.0151	0.009	0.0095
FG	Concentration of medium HDL particles	27005778	European	-0.4025	0.2104	-1.9127	0.0558	0.0797	0.0332	0.9934	0.0137	0.0114	0.0096
FG	Phospholipids in medium HDL	27005778	European	-0.4108	0.2067	-1.9874	0.0469	0.076	0.0332	0.996	0.016	0.0097	0.0095
FG	Total cholesterol in medium LDL	27005778	European	0.0566	0.2449	0.2312	0.8172	0.0464	0.0792	1.0414	0.0432	0.0018	0.0088
FG	Cholesterol esters in medium LDL	27005778	European	-0.0038	0.2275	-0.0165	0.9868	0.0579	0.083	1.0391	0.0402	0.0049	0.0092
FG	Total lipids in medium LDL	27005778	European	-0.0235	0.2317	-0.1016	0.9191	0.0603	0.0828	1.0376	0.0399	0.0079	0.0094
FG	Concentration of medium LDL particles	27005778	European	-0.0496	0.2339	-0.2119	0.8322	0.0604	0.0799	1.0379	0.0383	0.0097	0.0095
FG	Phospholipids in medium LDL	27005778	European	-0.0288	0.2211	-0.1304	0.8962	0.057	0.068	1.0322	0.0363	0.007	0.0094
FG	Total cholesterol in medium VLDL	27005778	European	-0.21	0.1984	-1.0584	0.2899	0.1083	0.0461	1.015	0.0168	0.0348	0.011
FG	Cholesterol esters in medium VLDL	27005778	European	-0.1402	0.1814	-0.7727	0.4397	0.1365	0.0493	1.0077	0.0163	0.0284	0.0107
FG	Free cholesterol in medium VLDL	27005778	European	-0.2439	0.1995	-1.2225	0.2215	0.1088	0.0446	1.0089	0.0153	0.0367	0.011
FG	Total lipids in medium VLDL	27005778	European	-0.1732	0.1764	-0.9818	0.3262	0.1463	0.0457	0.9941	0.0138	0.0361	0.0106
FG	Concentration of medium VLDL particles	27005778	European	-0.1362	0.1961	-0.6943	0.4875	0.1367	0.046	0.9956	0.014	0.0375	0.0107
FG	Phospholipids in medium VLDL	27005778	European	-0.2131	0.2006	-1.0625	0.288	0.1077	0.0435	1.0106	0.0153	0.0362	0.0109
FG	Triglycerides in medium VLDL	27005778	European	-0.2015	0.2044	-0.9857	0.3243	0.1031	0.0397	1.0058	0.0136	0.0365	0.0105
FG	Mono-unsaturated fatty acids	27005778	European	-0.1558	0.2445	-0.637	0.5241	0.1035	0.0552	0.9924	0.0122	0.0319	0.0109
FG	Phenylalanine	27005778	European	0.1432	0.1867	0.767	0.4431	0.0416	0.0277	1.0121	0.0116	0.0284	0.0082
FG	Total lipids in small HDL	27005778	European	-0.3503	0.2363	-1.4823	0.1383	0.0527	0.0318	1.0066	0.0136	0.0213	0.0107
FG	Triglycerides in small HDL	27005778	European	-0.1733	0.2686	-0.6453	0.5188	0.0439	0.0374	1.0212	0.0184	0.0275	0.0099
FG	Total cholesterol in small LDL	27005778	European	0.0091	0.2261	0.0403	0.9678	0.0651	0.0734	1.0371	0.0373	0.0085	0.0096
FG	Total lipids in small LDL	27005778	European	-0.0612	0.2178	-0.2809	0.7788	0.0797	0.0733	1.0268	0.0333	0.0144	0.0098
FG	Concentration of small LDL particles	27005778	European	-0.0889	0.2087	-0.4259	0.6702	0.0905	0.0669	1.0236	0.0294	0.0148	0.0101
FG	Total cholesterol in small VLDL	27005778	European	-0.1473	0.2479	-0.5944	0.5522	0.0585	0.0427	1.0397	0.019	0.0211	0.0102
FG	Free cholesterol in small VLDL	27005778	European	-0.1768	0.2202	-0.8026	0.4222	0.0906	0.0395	1.0283	0.0175	0.0283	0.011
FG	Total lipids in small VLDL	27005778	European	-0.148	0.1911	-0.7748	0.4385	0.1348	0.0475	1.013	0.0167	0.0308	0.011
FG	Concentration of small VLDL particles	27005778	European	-0.1612	0.1842	-0.8751	0.3815	0.1452	0.0474	1.0086	0.0164	0.0333	0.011
FG	Phospholipids in small VLDL	27005778	European	-0.2388	0.216	-1.1055	0.2689	0.0943	0.0457	1.0279	0.0183	0.033	0.0114
FG	Triglycerides in small VLDL	27005778	European	-0.1977	0.2019	-0.9793	0.3274	0.1199	0.044	1.0094	0.016	0.038	0.0113
FG	Serum total cholesterol	27005778	European	-0.1794	0.2556	-0.7018	0.4828	0.0541	0.0577	1.0418	0.0286	0.0066	0.0104
FG	Serum total triglycerides	27005778	European	-0.1838	0.1967	-0.9344	0.3501	0.131	0.0467	1.0037	0.0164	0.0371	0.0116
FG	Tyrosine	27005778	European	0.0528	0.1564	0.3379	0.7355	0.0662	0.03	1.0061	0.0106	0.0307	0.0086
FG	Valine	27005778	European	0.1887	0.2029	0.9301	0.3523	0.0578	0.025	1.02	0.0123	0.0285	0.0093
FG	Mean diameter for VLDL particles	27005778	European	-0.1302	0.2022	-0.6438	0.5197	0.1203	0.0466	1.006	0.0149	0.0393	0.0101
FG	Total cholesterol in very large HDL	27005778	European					-0.0084	0.0369	1.0416	0.0235	-0.0144	0.0093
FG	Free cholesterol in very large HDL	27005778	European					-0.0064	0.0408	1.0506	0.0279	-0.0194	0.0097
FG	Total lipids in very large HDL	27005778	European
FG	Concentration of very large HDL particles	27005778	European
FG	Phospholipids in very large HDL	27005778	European	-0.1773	0.525	-0.3377	0.7356	0.017	0.0506	1.0519	0.033	-0.0263	0.0096
FG	Triglycerides in very large HDL	27005778	European
FG	Total lipids in very large VLDL	27005778	European	-0.1173	0.1603	-0.7317	0.4644	0.1555	0.0401	0.9771	0.0128	0.0304	0.0102
FG	Concentration of very large VLDL particles	27005778	European	-0.1588	0.1717	-0.9246	0.3552	0.1361	0.0402	0.983	0.0121	0.0309	0.0099
FG	Phospholipids in very large VLDL	27005778	European	-0.1717	0.1835	-0.9362	0.3492	0.1185	0.0382	0.9872	0.0126	0.0362	0.0107
FG	Triglycerides in very large VLDL	27005778	European	-0.1502	0.1821	-0.825	0.4094	0.1325	0.0394	0.9839	0.013	0.0344	0.011
FG	Total lipids in very small VLDL	27005778	European	-0.2572	0.3511	-0.7326	0.4638	0.0366	0.0472	1.0585	0.0218	0.0147	0.0099
FG	Concentration of very small VLDL particles	27005778	European	-0.2767	0.2953	-0.9371	0.3487	0.0463	0.0442	1.0517	0.0206	0.0169	0.0101
FG	Phospholipids in very small VLDL	27005778	European
FG	Triglycerides in very small VLDL	27005778	European	-0.1985	0.1879	-1.0564	0.2908	0.1141	0.047	1.024	0.0186	0.0268	0.0107
FG	Total lipids in chylomicrons and largest VLDL particles	27005778	European	-0.1289	0.162	-0.7957	0.4262	0.1383	0.0375	0.9868	0.012	0.0321	0.0101
FG	Concentration of chylomicrons and largest VLDL particles	27005778	European	-0.1047	0.2201	-0.4754	0.6345	0.098	0.0395	0.9992	0.012	0.0242	0.0109
FG	Phospholipids in chylomicrons and largest VLDL particles	27005778	European	-0.189	0.1849	-1.0224	0.3066	0.1121	0.036	0.9833	0.0129	0.0355	0.0107
FG	Triglycerides in chylomicrons and largest VLDL particles	27005778	European	-0.176	0.2209	-0.7967	0.4256	0.0987	0.0389	0.996	0.0131	0.0379	0.0112
FG	Subjective well being	27089181	European	-0.0114	0.077	-0.1482	0.8822	0.025	0.0026	1.0078	0.0112	-0.0101	0.0087
FG	Ever vs never smoked	20418890	European	-0.1269	0.0925	-1.372	0.1701	0.0684	0.0084	1.0142	0.0106	0.0285	0.0091
FG	Triglycerides	20686565	European	0.0366	0.1987	0.1841	0.854	0.1376	0.0409	1.1255	0.0403	0.0854	0.0179
FG	Total Cholesterol	20686565	European	-0.18	0.1107	-1.6263	0.1039	0.0796	0.0359	1.232	0.0781	0.0367	0.0115
FG	Lung cancer (all)	24880342	European	0.0775	0.0999	0.776	0.4378	0.1297	0.038	1.0121	0.0115	0.0042	0.0084
FG	Lung cancer (squamous cell)	24880342	European	0.1417	0.1639	0.8644	0.3874	0.0409	0.0236	1.02	0.01	0.01	0.0079
FG	Waist circumference	25673412	European	0.2872	0.0661	4.3474	1.38e-05	0.1201	0.0066	0.8545	0.0149	0.1021	0.0096
FG	Waist-to-hip ratio	25673412	European	0.2179	0.0786	2.7709	0.0056	0.1117	0.0101	0.9717	0.0197	0.0814	0.0092
FG	Multiple sclerosis	21833088	European	0.1354	0.1691	0.801	0.4232	0.0597	0.0336	1.0606	0.0139	-0.0031	0.0091
FG	Transferrin	25352340	European	-0.1429	0.1021	-1.3992	0.1618	0.1924	0.0996	1.0631	0.0377	0.0255	0.0098
FG	Amyotrophic lateral sclerosis	27455348	European	0.2629	0.1546	1.7013	0.0889	0.0373	0.0167	1.0008	0.0104	-0.0035	0.0079
FG	Lung adenocarcinoma	27488534	European	0.0411	0.1493	0.2753	0.7831	0.0274	0.0147	1.0187	0.0106	-0.0024	0.0082
FG	Squamous cell lung cancer	27488534	European	0.178	0.1193	1.4918	0.1358	0.0422	0.0149	1.014	0.0105	0.0072	0.0076
FG	Ferritin	25352340	European	0.2309	0.1285	1.7963	0.0724	0.1075	0.0332	1.021	0.013	0.005	0.0093
FG	Difference in height between adolescence and adulthood; age 14	23449627	European	-0.1925	0.1668	-1.1542	0.2484	0.488	0.1299	0.9808	0.0096	-0.0024	0.0083
FG	Parents age at death	27015805	European	-0.1997	0.1403	-1.4232	0.1547	0.0354	0.0086	1.0099	0.0106	0.0005	0.009
FG	Urate	23263486	European	0.0847	0.0878	0.9646	0.3348	0.2012	0.0809	0.907	0.1019	0.0892	0.0115
FG	Mothers age at death	27015805	European	-0.1174	0.0961	-1.2215	0.2219	0.047	0.0089	0.9943	0.0108	-0.0077	0.0087
FG	Lung cancer	27488534	European	0.1337	0.0914	1.4626	0.1436	0.354	0.0864	1.009	0.0115	0.0018	0.0083
FG	Fathers age at death	27015805	European	-0.3576	0.1314	-2.7212	0.0065	0.0388	0.0082	1.0269	0.011	-0.0002	0.009
FG	Systemic lupus erythematosus	26502338	European	-0.0757	0.0941	-0.8038	0.4215	0.405	0.0836	1.0991	0.0198	0.0056	0.009
FG	Primary biliary cirrhosis	26394269	European	0.0247	0.1251	0.197	0.8438	0.3716	0.0771	1.0068	0.0151	0.0018	0.0108
FG	Celiac disease	20190752	European	0.0273	0.1195	0.2286	0.8192	0.2614	0.0614	1.0805	0.0155	-0.0174	0.0103
FG	Difference in height between childhood and adulthood; age 8	23449627	European	-0.0393	0.107	-0.3669	0.7137	0.3654	0.0669	0.9668	0.0116	0.0083	0.0088
FG	Sitting height ratio	25865494	European	0.094	0.0836	1.1242	0.2609	0.2248	0.0323	0.9815	0.011	0.0018	0.0085
FG	Height; Females at age 10 and males at age 12	23449627	European	0.0022	0.0885	0.0243	0.9806	0.4143	0.0535	0.9627	0.0118	0.004	0.0091
FG	Sleep duration	27494321	European	-0.145	0.0778	-1.8648	0.0622	0.0532	0.0067	1.03	0.0133	0.0098	0.0093
FG	Birth weight	27680694	European	-0.1466	0.0727	-2.0155	0.0439	0.0942	0.0086	1.0752	0.0193	-0.0069	0.0113
FG	Chronotype	27494321	European	0.0295	0.0583	0.5057	0.6131	0.1069	0.0072	1.0032	0.0131	0.0009	0.0105
FG	Years of schooling (proxy cognitive performance)	25201988	European	-0.1496	0.083	-1.8027	0.0714	0.1127	0.0094	1.0213	0.0142	-0.0271	0.0098
FG	Years of schooling 2013	23722424	European	-0.1247	0.0807	-1.545	0.1223	0.0906	0.0077	1.011	0.0138	-0.0265	0.0096
FG	Neuroticism	24828478	European	0.1286	0.1407	0.9138	0.3608	0.0102	0.0038	1.0215	0.0102	-0.0086	0.0083
FG	Lumbar spine bone mineral density	22504420	Mixed	0.1336	0.0776	1.7225	0.085	0.2591	0.0301	1.0287	0.0166	-0.0035	0.0086
FG	Femoral neck bone mineral density	22504420	Mixed	0.1441	0.0747	1.9308	0.0535	0.3161	0.0304	0.982	0.0156	-0.0033	0.0093
FG	Age of first birth	27798627	European	-0.1575	0.0677	-2.3261	0.02	0.0632	0.0044	0.9543	0.0134	-0.0115	0.0088
FG	Number of children ever born	27798627	European	0.0524	0.0693	0.755	0.4502	0.0244	0.0024	0.9828	0.0115	-0.0006	0.0081
FG	Forced expiratory volume in 1 second (FEV1)	28166213	European	-0.1418	0.0556	-2.549	0.0108	0.2843	0.0234	0.9572	0.0156	0.0084	0.0098
FG	Forced Vital capacity(FVC)	28166213	European	-0.1823	0.0545	-3.3433	0.0008	0.2854	0.0214	0.9575	0.0146	0.0117	0.0097
FG	Forced expiratory volume in 1 second (FEV1)/Forced Vital capacity(FVC)	28166213	European	0.0454	0.0626	0.7242	0.469	0.2589	0.0249	0.9838	0.0161	-0.0083	0.0094
FG	Forced expiratory volume in 1 second (FEV1)	26635082	European	-0.0995	0.0765	-1.3011	0.1932	0.1276	0.0196	0.9997	0.0114	-0.0073	0.0079
FG	Forced expiratory volume in 1 second (FEV1)/Forced Vital capacity(FVC)	26635082	European	0.0512	0.0812	0.63	0.5287	0.1171	0.0188	0.979	0.0116	0.0032	0.0076
FG	Forced Vital capacity(FVC)	26635082	European	-0.1423	0.0809	-1.7585	0.0787	0.1388	0.0196	0.9886	0.0116	-0.0072	0.0085
FG	Forced expiratory volume in 1 second (FEV1)	21946350	European	-0.1258	0.1269	-0.9917	0.3213	0.1775	0.0262	0.8751	0.0187	-0.006	0.0127
FG	Forced expiratory volume in 1 second (FEV1)/Forced Vital capacity(FVC)	21946350	European	0.0625	0.0767	0.8148	0.4152	0.1265	0.016	0.9291	0.0124	0.0182	0.0086
FG	Attention deficit hyperactivity disorder (GC)	27663945	European	0.2054	0.1512	1.3585	0.1743	0.0749	0.0366	0.9937	0.0111	0.0073	0.0081
FG	Attention deficit hyperactivity disorder (No GC)	27663945	European	0.2061	0.1504	1.3707	0.1705	0.0761	0.0372	1.0083	0.0112	0.0073	0.0081
FG	Primary sclerosing cholangitis	27992413	Mixed	-0.0588	0.0916	-0.6421	0.5208	0.4491	0.2257	0.9812	0.0284	-0.0026	0.0098
FG	Intelligence	28530673	European	-0.0218	0.0547	-0.3994	0.6896	0.2096	0.0137	0.9895	0.0134	-0.0169	0.0093
FG	Insomnia	28604731	European	0.2838	0.0984	2.8849	0.0039	0.0495	0.0059	1.0029	0.0112	-0.0181	0.0087
FG	Ischemic stroke	26935894	Mixed
FG	Insomnia	27992416	European	0.2099	0.0809	2.5936	0.0095	0.1461	0.0143	0.9935	0.0122	-0.0114	0.0083
FG	Excessive daytime sleepiness	27992416	European	0.0222	0.0935	0.2376	0.8122	0.0543	0.0064	1.0038	0.0116	0.0101	0.0087
FG	Idiopathic pulmonary fibrosis	29066090	European	0.2832	0.2294	1.235	0.2168	0.1648	0.1294	0.8405	0.0097	-0.0015	0.0078
FG	Cigarettes Per Day	30617275	European	0.0435	0.0849	0.5124	0.6084	0.0275	0.0131	0.9701	0.0234	-0.0002	0.0084
FG	Smoking Cessation	30617275	European	-0.0536	0.1987	-0.2696	0.7875	0.0102	0.003	0.9645	0.0249	0.0084	0.0261
FG	Smoking Initiation	30617275	European	0.2517	0.0974	2.5852	0.0097	0.0081	0.0014	1.0549	0.0137	-0.0167	0.0103
FG	Pack Years	30617275	European					0.107	0.0402	1.007	0.0512	0.0131	0.0482
FG	Own birth weight	31043758	European	-0.1388	0.0638	-2.1751	0.0296	0.0924	0.0077	1.1399	0.0347	-0.0051	0.0138
FG	Own birth weight	31043758	Mixed	-0.1309	0.0623	-2.1019	0.0356	0.088	0.0072	1.1319	0.0343	-0.0066	0.0137
FG	Own birth weight (fetal effect) adjusted for maternal genotype	31043758	European	-0.3087	0.0747	-4.1317	3.6e-05	0.0265	0.0038	1.0698	0.0173	-0.013	0.01
FG	Offspring birth weight (maternal effect) adjusted for offspring genotype	31043758	European	0.1124	0.0733	1.5345	0.1249	0.0982	0.0081	1.0862	0.0229	0.0167	0.0169
FG	Offspring birth weight	31043758	Mixed	0.1023	0.0728	1.406	0.1597	0.091	0.0074	1.0892	0.0232	0.0175	0.0167
FG	Offspring birth weight	31043758	European	0.271	0.0927	2.9232	0.0035	0.0272	0.0034	1.0449	0.0146	0.0176	0.014
RG	Adiponectin	22479202	Mixed	-0.0276	0.0622	-0.4431	0.6577	0.1169	0.0265	1.024	0.0135	0.0067	0.0061
RG	Age of smoking initiation	20418890	European	-0.0314	0.0826	-0.3798	0.7041	0.0571	0.0184	1.0018	0.0063	0.0047	0.0052
RG	Child birth length	25281659	European	-0.0798	0.0549	-1.4532	0.1462	0.1707	0.0246	0.992	0.0074	0.0071	0.0061
RG	Child birth weight	23202124	European	-0.0928	0.0499	-1.8587	0.0631	0.1114	0.018	1.0052	0.0057	-4.2e-05	0.0048
RG	Body mass index	20935630	European	0.0775	0.0303	2.5584	0.0105	0.1909	0.0096	1.0073	0.0108	-0.0071	0.0067
RG	Body fat	26833246	Mixed	0.0794	0.0372	2.1323	0.033	0.1078	0.0082	0.9026	0.0067	-0.0066	0.0054
RG	Coronary artery disease	26343387	Mixed	0.0559	0.0334	1.67	0.0949	0.0793	0.0058	1.0452	0.0098	0.0062	0.0059
RG	Childhood IQ	23358156	European	0.0096	0.0634	0.1507	0.8802	0.2735	0.0438	1.0029	0.0092	0.0045	0.0068
RG	Childhood obesity	22484627	European	0.0335	0.0474	0.7074	0.4793	0.4155	0.0448	0.9255	0.0078	-0.0046	0.005
RG	Cigarettes smoked per day	20418890	European	0.09	0.0706	1.2753	0.2022	0.0527	0.0159	1.0108	0.0067	0.0034	0.0051
RG	Type 2 Diabetes	30297969	European	0.3228	0.0424	7.6131	2.6764e-14	0.0677	0.0126	1.0415	0.0258	0.0225	0.0102
RG	Depressive symptoms	27089181	European	-0.0412	0.0411	-1.0024	0.3162	0.0477	0.004	0.9989	0.0077	0.0013	0.0059
RG	Eczema	26482879	Mixed	0.0344	0.0672	0.5114	0.6091	0.068	0.0156	1.0232	0.0077	-0.0072	0.0058
RG	Years of schooling 2016	27225129	European	-0.0548	0.0231	-2.3718	0.0177	0.1264	0.0045	0.9297	0.0098	-0.0066	0.0056
RG	ICV	25607358	European	-0.1438	0.0786	-1.8302	0.0672	0.1721	0.0454	1.0033	0.0071	0.0035	0.0057
RG	Mean Accumbens	25607358	European	0.0336	0.0984	0.3415	0.7328	0.0892	0.0366	0.9796	0.0063	-0.0042	0.0055
RG	Mean Caudate	25607358	European	0.0251	0.0598	0.4198	0.6746	0.2522	0.0363	0.9678	0.006	-0.0038	0.0057
RG	Mean Hippocampus	25607358	European	0.0324	0.0747	0.4338	0.6645	0.14	0.0409	0.9884	0.0067	-0.0023	0.0052
RG	Mean Pallidum	25607358	European	0.0431	0.0688	0.6265	0.531	0.1649	0.0431	0.9766	0.0076	0.0007	0.0056
RG	Mean Putamen	25607358	European	0.0302	0.0543	0.5563	0.578	0.292	0.0481	0.9519	0.0074	0.0002	0.0059
RG	Mean Thalamus	25607358	European	-0.0494	0.0656	-0.7542	0.4507	0.1387	0.0396	0.9802	0.0066	0.0065	0.0058
RG	Crohns disease	26192919	European	0.0025	0.0367	0.0668	0.9467	0.5085	0.0598	1.0207	0.0108	-0.002	0.0053
RG	Inflammatory Bowel Disease (Euro)	26192919	European	-0.0004	0.0346	-0.0109	0.9913	0.3353	0.0339	1.0521	0.0105	0.0013	0.0058
RG	Ulcerative colitis	26192919	European	0.0087	0.0428	0.2037	0.8386	0.2533	0.0315	1.0495	0.0104	0.0009	0.0061
RG	Extreme bmi	23563607	European	0.0844	0.0469	1.7973	0.0723	0.6979	0.058	1.0282	0.0123	-0.0095	0.0088
RG	Forearm Bone mineral density	26367794	Mixed	0.048	0.1059	0.453	0.6505	0.073	0.0436	1.0149	0.0068	-0.0049	0.0049
RG	Fasting glucose main effect	22581228	European	0.8201	0.0594	13.7962	2.69e-43	0.0838	0.0131	1.0063	0.01	0.0112	0.0124
RG	Fasting insulin main effect	22581228	European	0.0997	0.0612	1.6279	0.1035	0.067	0.0095	1.0181	0.007	0.0031	0.0055
RG	Fasting proinsulin	20081858	European	0.178	0.0907	1.9625	0.0497	0.1892	0.0889	0.981	0.0101	-0.0031	0.0065
RG	Femoral Neck bone mineral density	26367794	Mixed	0.0815	0.0411	1.9842	0.0472	0.123	0.0149	0.9778	0.0082	-0.0063	0.0047
RG	Urinary albumin-to-creatinine ratio (non-diabetes)	26631737	European	0.0149	0.0677	0.2202	0.8257	0.0523	0.0104	0.996	0.0072	0.0104	0.0058
RG	Chronic Kidney Disease	26831199	Mixed	0.0679	0.0869	0.781	0.4348	0.0183	0.0057	1.0164	0.0096	-0.0066	0.0062
RG	Serum creatinine (non-diabetes)	26831199	Mixed	0.0149	0.044	0.3379	0.7355	0.1165	0.0109	0.9753	0.0131	0.0133	0.0077
RG	Serum creatinine	26831199	Mixed	0.0203	0.0424	0.4792	0.6318	0.1083	0.0095	0.9738	0.0134	0.011	0.0077
RG	Serum cystatin c	26831199	Mixed	-0.0555	0.0393	-1.4108	0.1583	0.1654	0.0688	0.9647	0.0147	0.0094	0.0057
RG	Urinary albumin-to-creatinine ratio	26631737	European	0.0314	0.0682	0.46	0.6455	0.0455	0.0087	0.9962	0.007	0.0122	0.0054
RG	Former vs Current smoker	20418890	European	-0.0427	0.0601	-0.7108	0.4772	0.0594	0.0107	1.0035	0.0066	-0.003	0.0052
RG	Asthma	17611496	European	0.1235	0.0646	1.9101	0.0561	0.1147	0.0286	1.0123	0.0087	-0.0053	0.0058
RG	Anorexia Nervosa	24514567	European	-0.0476	0.0332	-1.4307	0.1525	0.5269	0.0297	0.9084	0.0072	0.0023	0.0058
RG	Extreme height	23563607	European	0.0267	0.0434	0.6151	0.5385	1.2516	0.1133	1.0285	0.0188	-0.0055	0.0105
RG	Extreme waist-to-hip ratio	23563607	European	0.0589	0.0729	0.8077	0.4193	0.3528	0.0607	0.9786	0.0087	0.0153	0.0076
RG	Height_2010	20881960	European	-0.0069	0.0258	-0.2663	0.79	0.2869	0.0166	1.0136	0.0181	-0.002	0.0068
RG	Obesity class 1	23563607	European	0.1086	0.0339	3.2047	0.0014	0.2195	0.0124	1.0128	0.0114	-0.0157	0.0072
RG	Obesity class 2	23563607	European	0.0613	0.0393	1.5596	0.1189	0.1872	0.0135	0.9979	0.0102	-0.0091	0.0081
RG	Obesity class 3	23563607	European	0.017	0.0523	0.3258	0.7446	0.1219	0.0146	0.9801	0.009	-0.0034	0.0069
RG	Overweight	23563607	European	0.114	0.0346	3.2997	0.001	0.1108	0.0066	1.0206	0.0093	-0.0116	0.0066
RG	Neo-conscientiousness	21173776	European	-0.0244	0.0929	-0.2622	0.7931	0.0727	0.0306	1.0005	0.0071	0.0059	0.0057
RG	Neo-openness to experience	21173776	European	0.0525	0.0791	0.6638	0.5068	0.103	0.0266	0.9936	0.0067	-0.0037	0.0059
RG	HDL cholesterol	20686565	European	-0.0206	0.0454	-0.4535	0.6502	0.1284	0.0228	1.0567	0.0499	-0.0018	0.0066
RG	Hip circumference	25673412	European	0.0543	0.0315	1.7252	0.0845	0.1281	0.0057	0.8586	0.0082	-0.0082	0.006
RG	Alzheimers disease	24162737	European	0.0566	0.0734	0.7715	0.4404	0.0411	0.0232	1.0705	0.0335	-0.0013	0.006
RG	Infant head circumference	22504419	European	-0.0139	0.061	-0.2285	0.8193	0.2305	0.044	0.9902	0.007	-0.0061	0.0053
RG	LDL cholesterol	20686565	European	-0.0301	0.0412	-0.7309	0.4648	0.1022	0.0297	1.0542	0.0524	0.0097	0.0066
RG	Leptin_adjBMI	26833098	European	-0.0423	0.0643	-0.6576	0.5108	0.0952	0.0187	1.0035	0.0075	-0.0044	0.0058
RG	Leptin_not_adjBMI	26833098	European	0.0241	0.057	0.4226	0.6726	0.1034	0.0164	0.9908	0.0069	-0.0072	0.0054
RG	Lumbar Spine bone mineral density	26367794	Mixed	0.0822	0.0442	1.8603	0.0628	0.1272	0.0161	0.9807	0.0086	-0.0089	0.0056
RG	2hr glucose adjusted for BMI	20081857	European	0.2058	0.101	2.0366	0.0417	0.1009	0.0354	0.9938	0.0069	0.0122	0.0065
RG	HbA1C	20858683	European	0.3753	0.063	5.9585	2.54e-09	0.0618	0.0114	1.0013	0.0073	0.003	0.0075
RG	HOMA-B	20081858	European	-0.3999	0.0633	-6.3211	2.6e-10	0.0818	0.0124	0.9918	0.0068	-0.0039	0.008
RG	HOMA-IR	20081858	European	0.2055	0.0727	2.828	0.0047	0.067	0.0128	1.0046	0.0066	0.0029	0.0056
RG	Age at Menarche	25231870	European	-0.0485	0.0252	-1.9218	0.0546	0.2034	0.0101	0.9496	0.0119	0.0062	0.0061
RG	Age at Menopause	26414677	European	-0.0257	0.0425	-0.6049	0.5452	0.1353	0.0159	0.9908	0.0143	0.0071	0.0067
RG	Heart rate	23583979	Mixed	0.1725	0.0425	4.0563	4.99e-05	0.0853	0.01	1.011	0.0094	-0.0037	0.006
RG	Serumurate overweight	25811787	European	-0.118	0.0504	-2.3426	0.0191	0.5266	0.219	0.9687	0.02	0.0147	0.0054
RG	Mean platelet volume	22139419	European	-0.0258	0.0448	-0.5765	0.5643	0.3233	0.0507	0.9797	0.0106	0.0009	0.0056
RG	Neuroticism	27089181	European	-0.0178	0.0351	-0.5071	0.6121	0.091	0.0076	0.9832	0.0124	0.003	0.0066
RG	Attention deficit hyperactivity disorder	20732625	European	-0.0942	0.0764	-1.2325	0.2177	0.2489	0.093	1.0066	0.0066	0.0022	0.005
RG	Bipolar disorder	21926972	European	-0.0238	0.0432	-0.5502	0.5822	0.4351	0.0375	1.0224	0.0079	-0.0077	0.0062
RG	PGC cross-disorder analysis	23453885	European	-0.0263	0.0448	-0.5886	0.5561	0.1733	0.0133	1.0132	0.0118	-0.0127	0.0086
RG	Major depressive disorder	22472876	European	-0.0439	0.0548	-0.7999	0.4238	0.1702	0.0259	1.0057	0.0065	0.0044	0.0055
RG	Parkinsons disease	19915575	European	-0.0481	0.0457	-1.0507	0.2934	0.3819	0.121	1.1259	0.009	0.0037	0.0046
RG	Platelet count	22139419	European	0.0501	0.0355	1.4109	0.1583	0.119	0.0113	0.9861	0.0087	-0.0097	0.0053
RG	Rheumatoid Arthritis	24390342	European	0.0403	0.0343	1.1747	0.2401	0.1609	0.0291	1.0221	0.0174	-0.005	0.0052
RG	Schizophrenia	25056061	Mixed	-0.0353	0.03	-1.1756	0.2397	0.4619	0.0201	1.0501	0.0133	-0.0088	0.0077
RG	College completion	23722424	European	-0.0632	0.0384	-1.6442	0.1001	0.078	0.0056	1.0245	0.0085	0.0001	0.0067
RG	Acetoacetate	27005778	European	-0.0645	0.0761	-0.8472	0.3969	0.074	0.0305	0.9797	0.0075	-0.0033	0.0053
RG	Acetate	27005778	European	-0.1421	0.1137	-1.2497	0.2114	0.0512	0.0186	1.0029	0.007	0.0009	0.0056
RG	Alanine	27005778	European	0.0458	0.0974	0.4706	0.638	0.0912	0.0268	1.0084	0.0074	0.0122	0.0059
RG	Albumin	27005778	European	-0.1382	0.0959	-1.4408	0.1496	0.0635	0.0257	0.9878	0.007	0.0116	0.0053
RG	Apolipoprotein A-I	27005778	European	-0.208	0.1021	-2.0377	0.0416	0.0744	0.0263	1.0037	0.0107	0.008	0.0054
RG	Apolipoprotein B	27005778	European	-0.0305	0.0952	-0.3206	0.7485	0.0821	0.0415	1.0086	0.0155	-0.0002	0.0059
RG	Ratio of bisallylic groups to double bonds	27005778	European	0.1303	0.0599	2.174	0.0297	0.2942	0.104	0.9772	0.0088	-0.0086	0.0055
RG	Ratio of bisallylic groups to total fatty acids	27005778	European	0.142	0.0628	2.2629	0.0236	0.2698	0.0946	0.9863	0.0079	-0.007	0.0058
RG	Average number of methylene groups per a double bond	27005778	European	-0.1301	0.0712	-1.8262	0.0678	0.1976	0.077	0.9962	0.0081	0.004	0.0059
RG	Citrate	27005778	European	-0.024	0.0802	-0.2991	0.7648	0.0699	0.0219	1.0132	0.0075	0.0102	0.0053
RG	Creatinine	27005778	European	-0.0737	0.0588	-1.2537	0.2099	0.1128	0.0258	1.0134	0.008	0.0009	0.0053
RG	Average number of double bonds in a fatty acid chain	27005778	European	0.1477	0.0678	2.1795	0.0293	0.1681	0.0532	1.0024	0.0077	-0.0074	0.0058
RG	22:6 docosahexaenoic acid	27005778	European	0.0218	0.0828	0.2631	0.7925	0.131	0.0375	0.9951	0.0076	0.0025	0.0055
RG	Free cholesterol to esterified cholesterol ratio	27005778	European	-0.0904	0.1349	-0.67	0.5029	0.0558	0.0514	1.0133	0.0118	0.0033	0.0054
RG	Description of average fatty acid chain length; not actual carbon number	27005778	European	0.0443	0.086	0.5148	0.6067	0.0948	0.0368	0.9842	0.0073	-0.0016	0.0053
RG	Omega-3 fatty acids	27005778	European	0.0209	0.0953	0.219	0.8266	0.1493	0.043	0.9918	0.008	0.0031	0.0062
RG	Omega-9 and saturated fatty acids	27005778	European	-0.0884	0.1044	-0.8466	0.3972	0.0976	0.0457	0.9922	0.0085	0.0081	0.0057
RG	Free cholesterol	27005778	European	-0.1019	0.1197	-0.8512	0.3947	0.0619	0.0403	1.0243	0.0104	5.31e-05	0.0053
RG	Glucose	27005778	European	0.5203	0.0978	5.3181	1.05e-07	0.0733	0.0191	0.9985	0.0072	0.0126	0.0078
RG	Glutamine	27005778	European	-0.0778	0.0849	-0.9164	0.3595	0.0641	0.0216	1.0176	0.0079	0.0091	0.0051
RG	Glycoprotein acetyls; mainly a1-acid glycoprotein	27005778	European	-0.0042	0.0824	-0.051	0.9593	0.1057	0.0289	0.9834	0.0065	0.0047	0.0054
RG	Total cholesterol in HDL	27005778	European	-0.0894	0.0768	-1.1649	0.2441	0.0909	0.0257	1.0066	0.0118	0.0031	0.0051
RG	Mean diameter for HDL particles	27005778	European	-0.0455	0.0744	-0.6111	0.5411	0.114	0.029	1.0094	0.0202	-0.0008	0.005
RG	Total cholesterol in IDL	27005778	European	-0.0184	0.1044	-0.1765	0.8599	0.0627	0.0488	1.0225	0.0209	-0.0026	0.0057
RG	Free cholesterol in IDL	27005778	European	-0.0501	0.0911	-0.5496	0.5826	0.0621	0.0443	1.0243	0.0213	-0.0039	0.0054
RG	Total lipids in IDL	27005778	European	-0.0359	0.1007	-0.3566	0.7214	0.0666	0.0466	1.0218	0.0196	-0.0016	0.0056
RG	Concentration of IDL particles	27005778	European	-0.0457	0.0987	-0.4634	0.6431	0.0693	0.0447	1.0204	0.0186	-0.001	0.0056
RG	Phospholipids in IDL	27005778	European	-0.095	0.1036	-0.9174	0.359	0.0545	0.0434	1.0239	0.0203	-0.0017	0.0054
RG	Triglycerides in IDL	27005778	European	-0.0492	0.0773	-0.6374	0.5239	0.1096	0.0361	1.0087	0.0153	0.0009	0.0056
RG	Isoleucine	27005778	European	-0.1347	0.095	-1.4186	0.156	0.0673	0.0235	0.9966	0.0069	0.0109	0.0062
RG	Total cholesterol in large HDL	27005778	European	-0.0676	0.0737	-0.9172	0.359	0.1014	0.0267	1.0067	0.0149	0.0023	0.005
RG	Cholesterol esters in large HDL	27005778	European	-0.0681	0.0712	-0.9562	0.339	0.1185	0.0289	1.0014	0.0145	0.0022	0.0048
RG	Free cholesterol in large HDL	27005778	European	-0.0563	0.0737	-0.7645	0.4446	0.103	0.0267	1.0083	0.0147	-0.0007	0.0051
RG	Total lipids in large HDL	27005778	European	-0.0804	0.0702	-1.1464	0.2516	0.1273	0.0294	1.0008	0.0155	0.0017	0.005
RG	Concentration of large HDL particles	27005778	European	-0.0893	0.0695	-1.286	0.1984	0.1294	0.0293	0.9996	0.0157	0.0022	0.005
RG	Phospholipids in large HDL	27005778	European	-0.0927	0.0706	-1.3145	0.1887	0.1252	0.0298	0.9981	0.0147	0.0018	0.0051
RG	Total cholesterol in large LDL	27005778	European	-0.0287	0.0996	-0.2886	0.7729	0.0571	0.0487	1.0189	0.0241	-0.004	0.0056
RG	Cholesterol esters in large LDL	27005778	European	-0.0134	0.1019	-0.1319	0.8951	0.0692	0.0537	1.0155	0.0231	-0.0023	0.0058
RG	Free cholesterol in large LDL	27005778	European	-0.0015	0.1006	-0.0153	0.9878	0.0553	0.0507	1.0213	0.0252	-0.0064	0.0055
RG	Total lipids in large LDL	27005778	European	-0.0079	0.1026	-0.0774	0.9383	0.0677	0.0542	1.0176	0.0233	-0.0029	0.0057
RG	Concentration of large LDL particles	27005778	European	-0.0122	0.1017	-0.1202	0.9043	0.0686	0.0528	1.0186	0.0225	-0.0024	0.0057
RG	Phospholipids in large LDL	27005778	European	-0.0506	0.1013	-0.4992	0.6177	0.0551	0.0463	1.0208	0.0226	-0.003	0.0054
RG	Total cholesterol in large VLDL	27005778	European	-0.1364	0.0786	-1.7345	0.0828	0.1232	0.0291	0.9884	0.0069	0.0129	0.0059
RG	Cholesterol esters in large VLDL	27005778	European	-0.0924	0.0692	-1.3363	0.1815	0.1716	0.0349	0.9745	0.0074	0.0146	0.006
RG	Free cholesterol in large VLDL	27005778	European	-0.1432	0.0749	-1.9124	0.0558	0.1287	0.0302	0.986	0.0068	0.0138	0.0059
RG	Total lipids in large VLDL	27005778	European	-0.1089	0.0741	-1.47	0.1416	0.1477	0.0313	0.9818	0.0072	0.0128	0.006
RG	Concentration of large VLDL particles	27005778	European	-0.1648	0.0753	-2.1875	0.0287	0.1401	0.0347	0.9705	0.0076	0.0182	0.0061
RG	Phospholipids in large VLDL	27005778	European	-0.1364	0.0798	-1.7096	0.0873	0.1225	0.031	0.9866	0.0072	0.0125	0.0062
RG	Triglycerides in large VLDL	27005778	European	-0.1374	0.0801	-1.7166	0.0861	0.1187	0.0291	0.9856	0.0071	0.0131	0.006
RG	18:2 linoleic acid (LA)	27005778	European	-0.1119	0.0895	-1.2498	0.2114	0.1246	0.0502	1.0033	0.0096	0.0042	0.0055
RG	Total cholesterol in LDL	27005778	European	-0.0179	0.0976	-0.1838	0.8542	0.0624	0.0523	1.0167	0.0251	-0.0034	0.0056
RG	Mean diameter for LDL particles	27005778	European	-0.0026	0.1179	-0.0218	0.9826	0.0498	0.0256	0.9992	0.012	-0.0058	0.0058
RG	Leucine	27005778	European	-0.1516	0.1169	-1.2968	0.1947	0.0438	0.0208	1.0103	0.0069	0.0075	0.0057
RG	Total cholesterol in medium HDL	27005778	European	-0.2573	0.1007	-2.5565	0.0106	0.0548	0.025	0.9987	0.0092	0.009	0.0054
RG	Cholesterol esters in medium HDL	27005778	European	-0.2741	0.1177	-2.3279	0.0199	0.0541	0.0285	1.0008	0.0091	0.0089	0.0054
RG	Free cholesterol in medium HDL	27005778	European	-0.2258	0.0902	-2.5031	0.0123	0.0685	0.0232	0.9967	0.0082	0.0071	0.0057
RG	Total lipids in medium HDL	27005778	European	-0.2944	0.11	-2.6773	0.0074	0.0622	0.0259	0.9958	0.0081	0.0102	0.0056
RG	Concentration of medium HDL particles	27005778	European	-0.3009	0.107	-2.8125	0.0049	0.0664	0.0257	0.994	0.0078	0.0109	0.0057
RG	Phospholipids in medium HDL	27005778	European	-0.2685	0.093	-2.886	0.0039	0.0688	0.0231	0.9939	0.0079	0.01	0.0057
RG	Total cholesterol in medium LDL	27005778	European	-0.0426	0.0965	-0.442	0.6585	0.0633	0.0486	1.0154	0.0232	-0.0018	0.0056
RG	Cholesterol esters in medium LDL	27005778	European	-0.017	0.0985	-0.1729	0.8627	0.0752	0.052	1.0122	0.022	-0.002	0.0058
RG	Total lipids in medium LDL	27005778	European	-0.0219	0.0993	-0.2207	0.8253	0.0762	0.0522	1.0118	0.0218	-0.0015	0.0058
RG	Concentration of medium LDL particles	27005778	European	-0.0333	0.1005	-0.3317	0.7401	0.0749	0.0507	1.0133	0.021	-0.0007	0.0058
RG	Phospholipids in medium LDL	27005778	European	-0.0884	0.0973	-0.9082	0.3638	0.069	0.0433	1.0101	0.0198	0.0019	0.0057
RG	Total cholesterol in medium VLDL	27005778	European	-0.1425	0.0743	-1.9173	0.0552	0.1299	0.0366	0.9892	0.0081	0.0108	0.006
RG	Cholesterol esters in medium VLDL	27005778	European	-0.1044	0.0735	-1.4195	0.1558	0.1571	0.0399	0.9836	0.0084	0.0105	0.0059
RG	Free cholesterol in medium VLDL	27005778	European	-0.1736	0.0777	-2.2336	0.0255	0.1189	0.0343	0.9916	0.0073	0.0143	0.006
RG	Total lipids in medium VLDL	27005778	European	-0.1286	0.0736	-1.7481	0.0805	0.1509	0.0367	0.9811	0.0075	0.0131	0.0059
RG	Concentration of medium VLDL particles	27005778	European	-0.1327	0.0714	-1.8591	0.063	0.1577	0.0377	0.9771	0.0079	0.017	0.0061
RG	Phospholipids in medium VLDL	27005778	European	-0.1579	0.077	-2.051	0.0403	0.1183	0.0341	0.9928	0.0072	0.0126	0.0059
RG	Triglycerides in medium VLDL	27005778	European	-0.1664	0.0816	-2.0402	0.0413	0.1032	0.0306	0.9956	0.0068	0.0137	0.0059
RG	Mono-unsaturated fatty acids	27005778	European	-0.0952	0.0987	-0.9637	0.3352	0.1179	0.0449	0.9838	0.0085	0.0079	0.0057
RG	Phenylalanine	27005778	European	-0.0615	0.0858	-0.7162	0.4739	0.0581	0.022	1.003	0.0069	0.0027	0.0051
RG	Total lipids in small HDL	27005778	European	-0.2083	0.1035	-2.0115	0.0443	0.057	0.0269	1.0011	0.0074	0.0069	0.0053
RG	Triglycerides in small HDL	27005778	European	-0.12	0.0849	-1.4138	0.1574	0.0713	0.0285	0.9957	0.0091	0.0048	0.0051
RG	Total cholesterol in small LDL	27005778	European	0.013	0.1064	0.1225	0.9025	0.0665	0.0463	1.0175	0.0201	-0.0037	0.0059
RG	Total lipids in small LDL	27005778	European	-0.0426	0.0999	-0.4268	0.6695	0.083	0.0467	1.009	0.018	0.0009	0.006
RG	Concentration of small LDL particles	27005778	European	-0.0525	0.0967	-0.5432	0.587	0.0915	0.0445	1.0073	0.0161	0.0018	0.006
RG	Total cholesterol in small VLDL	27005778	European	-0.122	0.0861	-1.4176	0.1563	0.089	0.0334	1.0056	0.0101	0.0068	0.0056
RG	Free cholesterol in small VLDL	27005778	European	-0.1112	0.0786	-1.4162	0.1567	0.1125	0.0353	0.9987	0.0093	0.0071	0.0056
RG	Total lipids in small VLDL	27005778	European	-0.0948	0.075	-1.2638	0.2063	0.1512	0.0391	0.9883	0.0087	0.0095	0.0057
RG	Concentration of small VLDL particles	27005778	European	-0.1019	0.0732	-1.3924	0.1638	0.1585	0.0396	0.9861	0.0086	0.0105	0.0057
RG	Phospholipids in small VLDL	27005778	European	-0.1332	0.0778	-1.7109	0.0871	0.1196	0.037	0.996	0.009	0.0094	0.0057
RG	Triglycerides in small VLDL	27005778	European	-0.1214	0.076	-1.5968	0.1103	0.1261	0.0358	0.9905	0.0083	0.0099	0.0058
RG	Serum total cholesterol	27005778	European	-0.1229	0.1166	-1.0536	0.2921	0.0591	0.0402	1.024	0.0158	0.0027	0.0061
RG	Serum total triglycerides	27005778	European	-0.1352	0.0765	-1.7667	0.0773	0.134	0.0371	0.9874	0.0081	0.0114	0.0061
RG	Tyrosine	27005778	European	-0.0932	0.0699	-1.3333	0.1824	0.0778	0.0287	0.998	0.0075	0.0089	0.0053
RG	Valine	27005778	European	0.0114	0.095	0.1202	0.9043	0.0566	0.0195	1.0176	0.0071	0.0026	0.0057
RG	Mean diameter for VLDL particles	27005778	European	-0.1166	0.0752	-1.5492	0.1213	0.1358	0.0353	0.9895	0.0091	0.0147	0.0062
RG	Total cholesterol in very large HDL	27005778	European	0.1329	0.1437	0.9248	0.3551	0.0278	0.0227	1.014	0.0118	-0.0018	0.0048
RG	Free cholesterol in very large HDL	27005778	European	0.1307	0.1113	1.1741	0.2404	0.0411	0.0249	1.016	0.0144	-0.0042	0.0049
RG	Total lipids in very large HDL	27005778	European	0.0765	0.1076	0.7113	0.4769	0.0529	0.0266	1.0173	0.0154	-0.0032	0.0049
RG	Concentration of very large HDL particles	27005778	European	0.0536	0.0968	0.554	0.5796	0.0593	0.0262	1.0029	0.0158	-0.0048	0.0053
RG	Phospholipids in very large HDL	27005778	European	0.0412	0.0806	0.5105	0.6097	0.0864	0.0292	1.0085	0.0178	-0.004	0.005
RG	Triglycerides in very large HDL	27005778	European	-0.1431	0.0827	-1.7302	0.0836	0.082	0.0265	1.0142	0.0291	0.007	0.0054
RG	Total lipids in very large VLDL	27005778	European	-0.129	0.0723	-1.7843	0.0744	0.1444	0.0305	0.9753	0.0074	0.0138	0.0058
RG	Concentration of very large VLDL particles	27005778	European	-0.1202	0.0773	-1.5537	0.1203	0.1307	0.0304	0.9813	0.0074	0.0128	0.0062
RG	Phospholipids in very large VLDL	27005778	European	-0.1737	0.081	-2.1449	0.032	0.1103	0.0284	0.9839	0.0069	0.0157	0.0061
RG	Triglycerides in very large VLDL	27005778	European	-0.1359	0.0775	-1.7543	0.0794	0.1251	0.0294	0.9785	0.007	0.0122	0.0061
RG	Total lipids in very small VLDL	27005778	European	-0.0876	0.0818	-1.0714	0.284	0.1069	0.0375	1.009	0.0128	0.0041	0.0057
RG	Concentration of very small VLDL particles	27005778	European	-0.0937	0.0775	-1.2089	0.2267	0.1187	0.0372	1.0035	0.0124	0.0048	0.0056
RG	Phospholipids in very small VLDL	27005778	European	-0.0645	0.0879	-0.7342	0.4628	0.0818	0.0389	1.0159	0.0158	0.0005	0.0055
RG	Triglycerides in very small VLDL	27005778	European	-0.1038	0.0722	-1.4382	0.1504	0.1476	0.039	0.9938	0.0102	0.008	0.0057
RG	Total lipids in chylomicrons and largest VLDL particles	27005778	European	-0.129	0.0766	-1.6851	0.092	0.1283	0.0287	0.9867	0.0072	0.0142	0.0058
RG	Concentration of chylomicrons and largest VLDL particles	27005778	European	-0.131	0.0807	-1.6231	0.1046	0.1243	0.0276	0.9855	0.0069	0.0119	0.0059
RG	Phospholipids in chylomicrons and largest VLDL particles	27005778	European	-0.2021	0.0837	-2.4149	0.0157	0.1009	0.0271	0.9833	0.0073	0.0168	0.0061
RG	Triglycerides in chylomicrons and largest VLDL particles	27005778	European	-0.1191	0.09	-1.3222	0.1861	0.0959	0.0274	0.9889	0.0072	0.0125	0.0062
RG	Subjective well being	27089181	European	0.0275	0.0373	0.7361	0.4617	0.0253	0.0021	1.0009	0.0075	-0.0052	0.0057
RG	Ever vs never smoked	20418890	European	0.0237	0.0439	0.539	0.5899	0.0732	0.0066	0.9995	0.0063	-0.0047	0.0051
RG	Triglycerides	20686565	European	-0.0215	0.0545	-0.3945	0.6932	0.1676	0.0285	0.969	0.0171	0.0161	0.0081
RG	Total Cholesterol	20686565	European	-0.0486	0.0412	-1.1806	0.2378	0.1324	0.0244	1.0229	0.0374	0.0158	0.0068
RG	Lung cancer (all)	24880342	European	0.1166	0.0543	2.1485	0.0317	0.1308	0.0307	1.0064	0.0084	-0.0051	0.006
RG	Lung cancer (squamous cell)	24880342	European	0.2174	0.0889	2.445	0.0145	0.0496	0.0194	1.0077	0.0068	-0.0066	0.0054
RG	Waist circumference	25673412	European	0.094	0.0317	2.9633	0.003	0.1224	0.0049	0.8423	0.0084	-0.0043	0.0058
RG	Waist-to-hip ratio	25673412	European	0.0889	0.0337	2.6396	0.0083	0.1133	0.0072	0.9196	0.0094	0.0039	0.0061
RG	Multiple sclerosis	21833088	European	-0.026	0.0942	-0.2765	0.7822	0.0573	0.0282	1.0589	0.0094	0.0103	0.0069
RG	Transferrin	25352340	European	-0.051	0.0776	-0.6576	0.5108	0.1626	0.0756	1.062	0.025	0.0128	0.0072
RG	Amyotrophic lateral sclerosis	27455348	European	0.0885	0.0689	1.2845	0.199	0.0488	0.0128	0.9946	0.0063	-0.0056	0.0052
RG	Lung adenocarcinoma	27488534	European	0.0657	0.0731	0.8981	0.3691	0.0333	0.0117	1.017	0.0067	0.0036	0.0049
RG	Squamous cell lung cancer	27488534	European	0.2365	0.0806	2.9357	0.0033	0.0382	0.0124	1.0118	0.0063	-0.0104	0.0052
RG	Ferritin	25352340	European	0.2064	0.0936	2.2056	0.0274	0.0942	0.0264	1.0261	0.0095	-0.0083	0.0075
RG	Difference in height between adolescence and adulthood; age 14	23449627	European	-0.0545	0.0668	-0.8164	0.4143	0.4309	0.108	0.9832	0.0069	0.0049	0.0053
RG	Parents age at death	27015805	European	-0.1456	0.0637	-2.2836	0.0224	0.0292	0.0069	1.0152	0.0063	-0.0031	0.0051
RG	Urate	23263486	European	-0.0418	0.0348	-1.2026	0.2291	0.1777	0.0593	0.9491	0.0518	0.0103	0.0062
RG	Mothers age at death	27015805	European	-0.0208	0.0645	-0.3228	0.7469	0.0345	0.007	1.0147	0.0069	-0.0106	0.0057
RG	Lung cancer	27488534	European	0.1289	0.0472	2.7286	0.0064	0.3228	0.0666	1.0127	0.0079	-0.0058	0.0055
RG	Fathers age at death	27015805	European	-0.1198	0.0538	-2.228	0.0259	0.0397	0.0066	1.0183	0.0068	-0.0042	0.0048
RG	Systemic lupus erythematosus	26502338	European	0.0375	0.0481	0.7791	0.4359	0.3804	0.0671	1.1084	0.0101	-0.0002	0.0058
RG	Primary biliary cirrhosis	26394269	European	0.0304	0.057	0.5329	0.5941	0.3783	0.0642	1.0037	0.0101	-0.0013	0.0068
RG	Celiac disease	20190752	European	-0.0451	0.0572	-0.7884	0.4305	0.2929	0.0532	1.0689	0.0114	0.0042	0.007
RG	Difference in height between childhood and adulthood; age 8	23449627	European	-0.0365	0.0529	-0.6897	0.4904	0.343	0.0544	0.9701	0.008	0.0001	0.006
RG	Sitting height ratio	25865494	European	0.069	0.0536	1.2872	0.198	0.221	0.0298	0.9805	0.008	-0.0074	0.0064
RG	Height; Females at age 10 and males at age 12	23449627	European	-0.0268	0.047	-0.5712	0.5679	0.4285	0.0463	0.9529	0.0078	0.0004	0.0058
RG	Sleep duration	27494321	European	-0.0336	0.0389	-0.8618	0.3888	0.0552	0.005	1.0203	0.0077	0.0011	0.0053
RG	Birth weight	27680694	European	-0.0287	0.0333	-0.8617	0.3889	0.1036	0.007	1.0377	0.0098	-0.0115	0.0061
RG	Chronotype	27494321	European	-0.0028	0.0314	-0.0895	0.9287	0.1014	0.006	1.0138	0.0084	0.0016	0.0056
RG	Years of schooling (proxy cognitive performance)	25201988	European	-0.0802	0.0387	-2.073	0.0382	0.105	0.0078	1.0307	0.0094	0.0057	0.0069
RG	Years of schooling 2013	23722424	European	-0.0912	0.0394	-2.3122	0.0208	0.0843	0.0065	1.019	0.0091	0.007	0.0068
RG	Neuroticism	24828478	European	-0.0513	0.0677	-0.7571	0.449	0.0151	0.0033	1.0069	0.0067	0.0072	0.006
RG	Lumbar spine bone mineral density	22504420	Mixed	0.0588	0.0394	1.4905	0.1361	0.265	0.0255	1.0174	0.009	-0.0088	0.0058
RG	Femoral neck bone mineral density	22504420	Mixed	0.0318	0.0353	0.9002	0.368	0.3063	0.0243	0.9787	0.0079	-0.0032	0.0052
RG	Age of first birth	27798627	European	-0.0495	0.0305	-1.6234	0.1045	0.0633	0.0035	0.9505	0.0078	-0.0057	0.0057
RG	Number of children ever born	27798627	European	0.0445	0.0384	1.1576	0.247	0.0255	0.0018	0.9708	0.0071	-0.0064	0.0054
RG	Forced expiratory volume in 1 second (FEV1)	28166213	European	-0.0346	0.032	-1.0817	0.2794	0.2674	0.0169	0.9677	0.0074	0.0047	0.0051
RG	Forced Vital capacity(FVC)	28166213	European	-0.0508	0.0328	-1.5488	0.1214	0.2626	0.0157	0.9736	0.0077	0.0002	0.0052
RG	Forced expiratory volume in 1 second (FEV1)/Forced Vital capacity(FVC)	28166213	European	0.0248	0.0343	0.7229	0.4698	0.2585	0.0207	0.9741	0.0095	0.0105	0.0057
RG	Forced expiratory volume in 1 second (FEV1)	26635082	European	0.0004	0.0459	0.0078	0.9938	0.1431	0.0159	0.9896	0.007	-0.0077	0.0054
RG	Forced expiratory volume in 1 second (FEV1)/Forced Vital capacity(FVC)	26635082	European	-0.0077	0.0451	-0.1704	0.8647	0.1111	0.0148	0.9831	0.0069	0.0015	0.0054
RG	Forced Vital capacity(FVC)	26635082	European	-0.0141	0.0458	-0.3082	0.758	0.1458	0.0157	0.9857	0.0069	-0.0085	0.0055
RG	Forced expiratory volume in 1 second (FEV1)	21946350	European	-0.0571	0.0568	-1.0049	0.3149	0.1703	0.0216	0.8824	0.0121	0.0036	0.0083
RG	Forced expiratory volume in 1 second (FEV1)/Forced Vital capacity(FVC)	21946350	European	0.031	0.0389	0.7967	0.4256	0.1249	0.014	0.9273	0.0081	-0.0005	0.0054
RG	Attention deficit hyperactivity disorder (GC)	27663945	European	0.0861	0.0879	0.9785	0.3278	0.0756	0.0296	0.9925	0.0077	-0.0043	0.0056
RG	Attention deficit hyperactivity disorder (No GC)	27663945	European	0.0854	0.0876	0.975	0.3296	0.0767	0.03	1.0071	0.0078	-0.0042	0.0056
RG	Primary sclerosing cholangitis	27992413	Mixed	0.0177	0.0486	0.3645	0.7155	0.3949	0.1599	0.994	0.0161	-0.0085	0.0064
RG	Intelligence	28530673	European	-0.0472	0.0318	-1.4826	0.1382	0.1909	0.0105	1.0071	0.0084	0.0082	0.0056
RG	Insomnia	28604731	European	0.0688	0.046	1.495	0.1349	0.0466	0.005	1.0046	0.0068	-0.0079	0.0055
RG	Ischemic stroke	26935894	Mixed
RG	Insomnia	27992416	European	0.0616	0.0413	1.4916	0.1358	0.131	0.0117	1.0046	0.0081	0.0006	0.0056
RG	Excessive daytime sleepiness	27992416	European	-0.0548	0.0427	-1.2836	0.1993	0.054	0.005	1.0032	0.0071	-0.0055	0.0056
RG	Idiopathic pulmonary fibrosis	29066090	European	-0.0166	0.1004	-0.1657	0.8684	0.1446	0.1046	0.8365	0.0058	0.0063	0.0044
RG	Cigarettes Per Day	30617275	European	-0.0008	0.0435	-0.0186	0.9851	0.0207	0.0115	1.0051	0.0163	0.0142	0.0066
RG	Smoking Cessation	30617275	European	0.0247	0.0987	0.2508	0.802	0.0071	0.0023	0.9984	0.0156	0.0145	0.0148
RG	Smoking Initiation	30617275	European	-0.0174	0.0586	-0.296	0.7673	0.0049	0.0011	1.105	0.009	-3.87e-05	0.007
RG	Pack Years	30617275	European	0.0989	0.0773	1.2784	0.2011	0.1043	0.0464	1.0335	0.0387	-0.0146	0.033
RG	Own birth weight	31043758	European	-0.0398	0.0295	-1.3467	0.1781	0.099	0.0056	1.0781	0.0159	-0.0102	0.0073
RG	Own birth weight	31043758	Mixed	-0.0416	0.0286	-1.4531	0.1462	0.0946	0.0053	1.0694	0.0155	-0.0093	0.007
RG	Own birth weight (fetal effect) adjusted for maternal genotype	31043758	European	-0.1118	0.0407	-2.7515	0.0059	0.0302	0.003	1.0347	0.0094	-0.0191	0.0067
RG	adjusted for offspring genotype	31043758	European	0.0832	0.0293	2.8415	0.0045	0.1036	0.0062	1.051	0.0113	0.0154	0.0066
RG	Offspring birth weight	31043758	Mixed	0.0726	0.028	2.5954	0.0094	0.0988	0.0055	1.0409	0.011	0.0168	0.0065
RG	Offspring birth weight	31043758	European	0.1411	0.0398	3.5457	0.0004	0.0291	0.0026	1.0241	0.0081	0.0209	0.0065

## Sheet: Supplementary Data 9
Supplementary Data 9. Summary of SNP heterogeneity detected when meta-analysing FG with meta-RG. SNPs are selected based on the following criteria: (1) reach genome-wide significance (P < 5E-8) in either FG or meta-RG; (2) with p-value for heterogeneity (PHET < 5E-8); (3) is identified as LD-independent through clumping (LD r2 < 0.01) in either FG or meta-RG GWAS.
Columns are: SNP, SNP rs ID; CHR, chromosome; bp, physical position; A1, the effect allele; A2, the other allele; freq_FG, b_FG, se_FG and p_FG, frequency, effect size, standard error and p-value of the effect allele from the FG GWAS summary data; freq_RG, b_RG, se_RG and p_RG, frequency, effect size, standard error and p-value of the effect allele from our meta-RG GWAS summary data; p_HET, p-val…
SNP	CHR	BP	A1	A2	freq_FG	b_FG	se_FG	p_FG	freq_RG	b_RG	se_RG	p_RG	p_HET	Gene	Gene location	FG_clumped	RG_clumped
rs10830963	11	92708710	G	C	0.274394	0.076802	0.002473	1.24e-211	0.273727	-0.00890944	0.0014915	2.32224e-09	1.43626e-193	MTNR1B	Overlapping	TRUE	TRUE
rs853777	2	169812217	T	C	0.350256	-0.178129	0.00584342	4.29026e-204	0.34922	-0.0833219	0.00142092	0	5.40093e-56	ABCB11	Overlapping	TRUE	FALSE
rs4502156	15	62383155	C	T	0.438292	-0.021296	0.002078	1.32e-24	0.438381	0.00622162	0.00134075	3.47732e-06	9.24409e-29	C2CD4A	Downstream	TRUE	FALSE
rs11607883	11	45839709	G	A	0.47068	0.023184	0.002034	4.58e-30	0.470822	-0.00291491	0.0013356	0.0290753	7.7113e-27	SLC35C1	Downstream	TRUE	FALSE
rs77165746	11	92630963	T	C	0.041468	0.0786436	0.0124511	2.68055e-10	0.0411835	-0.00596058	0.00335988	0.0760551	5.37079e-11	FAT3	Overlapping	TRUE	FALSE
rs150404965	2	210662696	G	C	0.032169	-0.125402	0.0204312	8.36778e-10	0.032165	0.000220214	0.00377091	0.953431	1.48076e-09	UNC80	Overlapping	TRUE	FALSE
rs13431652	2	169753415	C	T	0.306044	-0.068477	0.002496	1.44e-165	0.30605	-0.0858072	0.00146326	0	2.10097e-09	G6PC2	Downstream	FALSE	TRUE
rs1604038	3	170709193	T	C	0.284062	-0.018919	0.002267	7.43e-17	0.285398	-0.0351036	0.00147373	2.09132e-125	2.15558e-09	SLC2A2	Upstream	FALSE	TRUE
rs138081400	2	14181781	AC	A	0.014118	0.0687564	0.0116113	3.18967e-09	0.0142484	-0.00699562	0.0056159	0.212881	4.27617e-09	LINC00276	Upstream	TRUE	FALSE
rs76639975	7	44725538	A	G	0.055267	-0.0687137	0.0103935	3.81116e-11	0.0549827	-0.00686022	0.00292141	0.0188616	1.00924e-08	OGDH	Overlapping	TRUE	FALSE
rs11614702	12	133058157	G	A	0.48605	-0.0295245	0.00418246	1.67555e-12	0.487921	-0.00540118	0.00133286	5.07101e-05	3.89754e-08	FBRSL1	Downstream	TRUE	FALSE

## Sheet: Supplementary Data 10
Supplementary Data 10. Supplement to Table 2.
	FG	mega-RG	meta-RG	meta-analysis of glucose
Sample size	151,188	367,427	367,427	518,615
Number of SNPs in the GWAS summary data	6,094,831	8,546,067	8,546,067	6,094,831
Count of SNPs
Number of COJO SNPs	66	109	127	156
Predict FG in LifeLines cohort (Number of COJO SNPs also presented in Lifelines genotype data)	64	84	103	150
Predict T2D in GERA cohort (Number of COJO SNPs also presented in GERA genotype data)	62	78	97	139
Number of SBayesR SNPs (SNPs re-estimated by SBayesR)	1,097,166	1,108,030	1,108,030	1,097,166
Predict FG in LifeLines cohort (Number of SBayesR SNPs also presented in Lifelines genotype data)	1,095,743	1,106,555	1,106,555	1,095,743
Predict T2D in GERA cohort (Number of SBayesR SNPs also presented in GERA genotype data)	1,068,333	1,077,950	1,077,950	1,068,333
Prediction of T2D risk using glucose PGS in GERA (AUC)
Number of COJO SNPs	66	109	127	156
Number of COJO SNPs also presented in T2D sumstats*	63	83	102	147
Number of COJO SNPs with same direction of effects on T2D risk#	51	50	78	108
Number of SBayesR SNPs	1,097,166	1,108,030	1,108,030	1,097,166
Number of SBayesR SNPs presented in T2D sumstats*	1,078,874	1,088,847	1,088,847	1,078,874
Number of SBayesR SNPs with same direction of effects on T2D risk#	540,494	532,812	529,704	548,951
Prediction results reported in the main text (presented here for comparison)
Predictor based on COJO (s.e.)	0.5309 (0.0038)	0.5547 (0.0038)	0.5558 (0.0038)	0.5497 (0.0038)
Predictor based on SBayesR (s.e.)	0.5500 (0.0038)	0.5684 (0.0037)	0.5625 (0.0038)	0.5664 (0.0037)
Prediction results based on PGS constructed using SNPs with consistent direction of effects on T2D risks
Predictor based on COJO (s.e.)	0.5346 (0.0038)	0.5561 (0.0038)	0.5642 (0.0038)	0.5557 (0.0037)
Predictor based on SBayesR (s.e.)	0.5498 (0.0038)	0.5864 (0.0038)	0.5818 (0.0037)	0.5565 (0.0038)
* The T2D summary statistics used for this analysis is from Xue et al. (2018). Xue, A. et al. Genome-wide association analyses identify 143 risk variants and putative regulatory mechanisms for type 2 diabetes. Nat. Commun. 9, 2941 (2018).
# Blood glucose raising alleles of these SNPs also increase the risk of developing T2D, and vice versa.

[truncated: 2 more sheets: Supplementary Data 11, Supplementary Data 12]
